# Supplementary material for: Electrocatalytic hydrogen evolution with gallium hydride and ligand-centered reduction
Source: Chem Sci. 2018 Dec 27;10(8):2308–14. doi: 10.1039/c8sc05247f (PMC6385664; doi:10.1039/c8sc05247f)
Supplement: Supplementary file 2 [file SC-010-C8SC05247F-s002.cif]

# Electronic Supplementary Material (ESI) for Chemical Science.
# This journal is © The Royal Society of Chemistry 2019

####################################################################### 
# 
# This file contains crystal structure data downloaded from the 
# Cambridge Structural Database (CSD) hosted by the Cambridge 
# Crystallographic Data Centre (CCDC).
# 
# Full information about CCDC data access policies and citation 
# guidelines are available at http://www.ccdc.cam.ac.uk/access/V1 
# 
# Audit and citation data items may have been added by the CCDC. 
# Please retain this information to preserve the provenance of 
# this file and to allow appropriate attribution of the data. 
# 
#######################################################################

data_wn_33a
_database_code_depnum_ccdc_archive 'CCDC 1855035'
_audit_update_record             
;
2018-07-11 deposited with the CCDC.
2018-12-26 downloaded from the CCDC.
;

_audit_creation_method           SHELXL-97
_chemical_name_systematic        
; 
 ? 
;
_chemical_name_common            ?
_chemical_melting_point          ?
_chemical_formula_moiety         ?
_chemical_formula_sum            'C52 H15 Cl2 F20 Ga N4 O2'
_chemical_formula_weight         1248.30

loop_
_atom_type_symbol
_atom_type_description
_atom_type_scat_dispersion_real
_atom_type_scat_dispersion_imag
_atom_type_scat_source
C C 0.0033 0.0016 'International Tables Vol C Tables 4.2.6.8 and 6.1.1.4'
H H 0.0000 0.0000 'International Tables Vol C Tables 4.2.6.8 and 6.1.1.4'
Cl Cl 0.1484 0.1585 'International Tables Vol C Tables 4.2.6.8 and 6.1.1.4'
F F 0.0171 0.0103 'International Tables Vol C Tables 4.2.6.8 and 6.1.1.4'
Ga Ga 0.2307 1.6083 'International Tables Vol C Tables 4.2.6.8 and 6.1.1.4'
N N 0.0061 0.0033 'International Tables Vol C Tables 4.2.6.8 and 6.1.1.4'
O O 0.0106 0.0060 'International Tables Vol C Tables 4.2.6.8 and 6.1.1.4'

_symmetry_cell_setting           Monoclinic
_symmetry_space_group_name_H-M   P21/c

loop_
_symmetry_equiv_pos_as_xyz
'x, y, z'
'-x, y+1/2, -z+1/2'
'-x, -y, -z'
'x, -y-1/2, z-1/2'

_cell_length_a                   13.125(3)
_cell_length_b                   17.799(3)
_cell_length_c                   21.460(4)
_cell_angle_alpha                90.00
_cell_angle_beta                 106.821(7)
_cell_angle_gamma                90.00
_cell_volume                     4798.8(16)
_cell_formula_units_Z            4
_cell_measurement_temperature    153(2)
_cell_measurement_reflns_used    9854
_cell_measurement_theta_min      2.42
_cell_measurement_theta_max      26.40

_exptl_crystal_description       Block
_exptl_crystal_colour            purple
_exptl_crystal_size_max          0.40
_exptl_crystal_size_mid          0.30
_exptl_crystal_size_min          0.10
_exptl_crystal_density_meas      ?
_exptl_crystal_density_diffrn    1.728
_exptl_crystal_density_method    'not measured'
_exptl_crystal_F_000             2464
_exptl_absorpt_coefficient_mu    0.812
_exptl_absorpt_correction_type   multi-scan
_exptl_absorpt_correction_T_min  0.7372
_exptl_absorpt_correction_T_max  0.9232
_exptl_absorpt_process_details   sadabs

_exptl_special_details           
; 
 ? 
;

_diffrn_ambient_temperature      153(2)
_diffrn_radiation_wavelength     0.71073
_diffrn_radiation_type           MoK\a
_diffrn_radiation_source         'fine-focus sealed tube'
_diffrn_radiation_monochromator  graphite
_diffrn_measurement_device_type  'CCD area detector'
_diffrn_measurement_method       'phi and omega scans'
_diffrn_detector_area_resol_mean ?
_diffrn_reflns_number            54038
_diffrn_reflns_av_R_equivalents  0.0727
_diffrn_reflns_av_sigmaI/netI    0.0476
_diffrn_reflns_limit_h_min       -16
_diffrn_reflns_limit_h_max       16
_diffrn_reflns_limit_k_min       -22
_diffrn_reflns_limit_k_max       22
_diffrn_reflns_limit_l_min       -26
_diffrn_reflns_limit_l_max       26
_diffrn_reflns_theta_min         2.17
_diffrn_reflns_theta_max         26.46
_reflns_number_total             9852
_reflns_number_gt                7653
_reflns_threshold_expression     >2sigma(I)

_computing_data_collection       'Bruker SMART'
_computing_cell_refinement       'Bruker SMART'
_computing_data_reduction        'Bruker SAINT'
_computing_structure_solution    'SHELXS-97 (Sheldrick, 2008)'
_computing_structure_refinement  'SHELXL-97 (Sheldrick, 2008)'
_computing_molecular_graphics    'Bruker SHELXTL'
_computing_publication_material  'Bruker SHELXTL'

_refine_special_details          
; 
 Refinement of F^2^ against ALL reflections.  The weighted R-factor wR and 
 goodness of fit S are based on F^2^, conventional R-factors R are based 
 on F, with F set to zero for negative F^2^. The threshold expression of 
 F^2^ > 2sigma(F^2^) is used only for calculating R-factors(gt) etc. and is 
 not relevant to the choice of reflections for refinement.  R-factors based 
 on F^2^ are statistically about twice as large as those based on F, and R- 
 factors based on ALL data will be even larger. 
;

_refine_ls_structure_factor_coef Fsqd
_refine_ls_matrix_type           full
_refine_ls_weighting_scheme      calc
_refine_ls_weighting_details     
'calc w=1/[\s^2^(Fo^2^)+(0.0486P)^2^+10.7192P] where P=(Fo^2^+2Fc^2^)/3'
_atom_sites_solution_primary     direct
_atom_sites_solution_secondary   difmap
_atom_sites_solution_hydrogens   geom
_refine_ls_hydrogen_treatment    constr
_refine_ls_extinction_method     none
_refine_ls_extinction_coef       ?
_refine_ls_number_reflns         9852
_refine_ls_number_parameters     730
_refine_ls_number_restraints     18
_refine_ls_R_factor_all          0.0769
_refine_ls_R_factor_gt           0.0533
_refine_ls_wR_factor_ref         0.1270
_refine_ls_wR_factor_gt          0.1143
_refine_ls_goodness_of_fit_ref   1.005
_refine_ls_restrained_S_all      1.037
_refine_ls_shift/su_max          0.000
_refine_ls_shift/su_mean         0.000

loop_
_atom_site_label
_atom_site_type_symbol
_atom_site_fract_x
_atom_site_fract_y
_atom_site_fract_z
_atom_site_U_iso_or_equiv
_atom_site_adp_type
_atom_site_occupancy
_atom_site_symmetry_multiplicity
_atom_site_calc_flag
_atom_site_refinement_flags
_atom_site_disorder_assembly
_atom_site_disorder_group
Ga2 Ga 0.44705(3) 0.240169(18) 0.101578(16) 0.01802(10) Uani 1 1 d . . .
F1 F 0.0553(2) 0.33135(17) -0.05582(13) 0.0624(8) Uani 1 1 d . . .
F2 F -0.1471(2) 0.3790(2) -0.08138(19) 0.1021(14) Uani 1 1 d U . .
F3 F -0.2285(2) 0.41183(18) 0.0155(3) 0.1171(16) Uani 1 1 d U . .
F4 F -0.1059(3) 0.3987(2) 0.1419(2) 0.1147(15) Uani 1 1 d U . .
F5 F 0.0948(3) 0.34800(18) 0.16775(15) 0.0701(8) Uani 1 1 d . . .
F6 F 0.56761(19) 0.51263(12) 0.25343(10) 0.0407(5) Uani 1 1 d . . .
F7 F 0.6718(2) 0.64528(13) 0.26993(11) 0.0484(6) Uani 1 1 d . . .
F8 F 0.75066(18) 0.69882(12) 0.17484(13) 0.0490(6) Uani 1 1 d . . .
F9 F 0.7155(2) 0.62304(14) 0.06092(13) 0.0519(6) Uani 1 1 d . . .
F10 F 0.6121(2) 0.49006(13) 0.04481(11) 0.0434(6) Uani 1 1 d . . .
F11 F 0.87917(17) 0.19555(14) 0.13673(11) 0.0414(6) Uani 1 1 d . . .
F12 F 1.07152(17) 0.13656(16) 0.19346(13) 0.0533(7) Uani 1 1 d . . .
F13 F 1.10259(17) 0.04715(15) 0.29950(14) 0.0561(7) Uani 1 1 d . . .
F14 F 0.94007(18) 0.01907(15) 0.35001(13) 0.0523(7) Uani 1 1 d . . .
F15 F 0.74671(16) 0.07817(13) 0.29482(11) 0.0385(5) Uani 1 1 d . . .
F16 F 0.38269(19) -0.03245(13) -0.00666(11) 0.0420(5) Uani 1 1 d . . .
F17 F 0.3034(2) -0.17118(13) -0.03293(12) 0.0540(7) Uani 1 1 d . . .
F18 F 0.1743(2) -0.22860(13) 0.03368(15) 0.0640(8) Uani 1 1 d . . .
F19 F 0.1344(2) -0.14877(14) 0.13216(14) 0.0573(7) Uani 1 1 d . . .
F20 F 0.21919(17) -0.01121(12) 0.16205(11) 0.0375(5) Uani 1 1 d . . .
O1 O 0.47124(18) 0.25462(12) 0.02063(11) 0.0232(5) Uani 1 1 d . . .
O2 O 0.3799(2) 0.15688(15) -0.03286(13) 0.0424(7) Uani 1 1 d . . .
N1 N 0.3004(2) 0.19484(14) 0.08765(13) 0.0205(6) Uani 1 1 d . . .
N2 N 0.3814(2) 0.34313(14) 0.10767(13) 0.0200(6) Uani 1 1 d . . .
N3 N 0.5091(2) 0.13697(15) 0.12996(13) 0.0211(6) Uani 1 1 d . . .
N4 N 0.5890(2) 0.28477(15) 0.15531(13) 0.0203(6) Uani 1 1 d . . .
C1 C 0.2741(3) 0.11979(17) 0.07990(15) 0.0206(7) Uani 1 1 d . . .
C2 C 0.1610(3) 0.11103(18) 0.05982(17) 0.0251(7) Uani 1 1 d . . .
H2 H 0.1231 0.0649 0.0509 0.030 Uiso 1 1 calc R . .
C3 C 0.1179(3) 0.18013(19) 0.05585(17) 0.0262(7) Uani 1 1 d . . .
H3 H 0.0442 0.1919 0.0441 0.031 Uiso 1 1 calc R . .
C4 C 0.2046(2) 0.23260(18) 0.07267(15) 0.0205(6) Uani 1 1 d . . .
C5 C 0.1924(3) 0.30974(18) 0.07286(16) 0.0232(7) Uani 1 1 d . . .
C6 C 0.0816(3) 0.33917(18) 0.05723(18) 0.0271(8) Uani 1 1 d . . .
C7 C 0.0181(3) 0.3484(2) -0.0064(2) 0.0407(10) Uani 1 1 d . . .
C8 C -0.0849(4) 0.3733(3) -0.0200(3) 0.0619(16) Uani 1 1 d . . .
C9 C -0.1276(4) 0.3888(2) 0.0274(4) 0.072(2) Uani 1 1 d . . .
C10 C -0.0684(4) 0.3823(2) 0.0919(4) 0.0675(18) Uani 1 1 d . . .
C11 C 0.0370(3) 0.3564(2) 0.1052(2) 0.0421(10) Uani 1 1 d . . .
C12 C 0.2753(3) 0.36116(18) 0.08882(16) 0.0232(7) Uani 1 1 d . . .
C13 C 0.2621(3) 0.44123(19) 0.08714(18) 0.0312(8) Uani 1 1 d . . .
H13 H 0.1965 0.4677 0.0761 0.037 Uiso 1 1 calc R . .
C14 C 0.3596(3) 0.47176(19) 0.10399(18) 0.0300(8) Uani 1 1 d . . .
H14 H 0.3761 0.5238 0.1065 0.036 Uiso 1 1 calc R . .
C15 C 0.4343(3) 0.41089(18) 0.11758(16) 0.0227(7) Uani 1 1 d . . .
C16 C 0.5436(3) 0.41917(18) 0.14281(16) 0.0227(7) Uani 1 1 d . . .
C17 C 0.5896(3) 0.49688(18) 0.14933(17) 0.0235(7) Uani 1 1 d . . .
C18 C 0.6040(3) 0.53908(19) 0.20545(17) 0.0271(7) Uani 1 1 d . . .
C19 C 0.6567(3) 0.60705(19) 0.21428(18) 0.0318(8) Uani 1 1 d . . .
C20 C 0.6949(3) 0.63500(19) 0.1656(2) 0.0326(9) Uani 1 1 d . . .
C21 C 0.6785(3) 0.5960(2) 0.10842(19) 0.0324(8) Uani 1 1 d . . .
C22 C 0.6261(3) 0.52777(19) 0.10058(17) 0.0279(8) Uani 1 1 d . . .
C23 C 0.6137(3) 0.36011(18) 0.16419(16) 0.0213(7) Uani 1 1 d . . .
C24 C 0.7233(3) 0.36891(19) 0.19994(18) 0.0285(8) Uani 1 1 d . . .
H24 H 0.7595 0.4152 0.2125 0.034 Uiso 1 1 calc R . .
C25 C 0.7658(3) 0.2998(2) 0.21259(17) 0.0288(8) Uani 1 1 d . . .
H25 H 0.8370 0.2881 0.2364 0.035 Uiso 1 1 calc R . .
C26 C 0.6829(2) 0.24694(18) 0.18323(16) 0.0219(7) Uani 1 1 d . . .
C27 C 0.6968(2) 0.16951(18) 0.18241(15) 0.0217(7) Uani 1 1 d . . .
C28 C 0.8054(3) 0.13876(18) 0.21346(17) 0.0240(7) Uani 1 1 d . . .
C29 C 0.8253(3) 0.0935(2) 0.26848(18) 0.0288(8) Uani 1 1 d . . .
C30 C 0.9244(3) 0.0630(2) 0.2975(2) 0.0361(9) Uani 1 1 d . . .
C31 C 1.0068(3) 0.0777(2) 0.2717(2) 0.0390(10) Uani 1 1 d . . .
C32 C 0.9909(3) 0.1229(2) 0.2181(2) 0.0358(9) Uani 1 1 d . . .
C33 C 0.8916(3) 0.1524(2) 0.18982(17) 0.0295(8) Uani 1 1 d . . .
C34 C 0.6154(3) 0.11863(18) 0.15647(16) 0.0232(7) Uani 1 1 d . . .
C35 C 0.6281(3) 0.03870(19) 0.15538(17) 0.0272(7) Uani 1 1 d . . .
H35 H 0.6932 0.0119 0.1701 0.033 Uiso 1 1 calc R . .
C36 C 0.5313(3) 0.00874(19) 0.12976(18) 0.0284(8) Uani 1 1 d . . .
H36 H 0.5151 -0.0432 0.1230 0.034 Uiso 1 1 calc R . .
C37 C 0.4566(3) 0.06959(17) 0.11440(15) 0.0216(7) Uani 1 1 d . . .
C38 C 0.3469(3) 0.06087(17) 0.09095(16) 0.0214(7) Uani 1 1 d . . .
C39 C 0.3033(3) -0.01724(18) 0.07821(17) 0.0238(7) Uani 1 1 d . . .
C40 C 0.3234(3) -0.0604(2) 0.02919(18) 0.0305(8) Uani 1 1 d . . .
C41 C 0.2826(3) -0.1313(2) 0.01465(19) 0.0362(9) Uani 1 1 d . . .
C42 C 0.2183(3) -0.1604(2) 0.0489(2) 0.0408(10) Uani 1 1 d . . .
C43 C 0.1970(3) -0.1199(2) 0.0984(2) 0.0382(10) Uani 1 1 d . . .
C44 C 0.2413(3) -0.04927(19) 0.11304(18) 0.0297(8) Uani 1 1 d . . .
C45 C 0.4380(3) 0.21068(18) -0.02948(16) 0.0240(7) Uani 1 1 d . . .
C46 C 0.4811(3) 0.23162(18) -0.08537(16) 0.0235(7) Uani 1 1 d . . .
C47 C 0.4420(3) 0.1944(2) -0.14452(17) 0.0305(8) Uani 1 1 d . . .
H47 H 0.3875 0.1578 -0.1498 0.037 Uiso 1 1 calc R . .
C48 C 0.4830(4) 0.2110(2) -0.19580(19) 0.0431(10) Uani 1 1 d . . .
H48 H 0.4574 0.1850 -0.2360 0.052 Uiso 1 1 calc R . .
C49 C 0.5608(4) 0.2652(3) -0.1883(2) 0.0443(10) Uani 1 1 d . . .
H49 H 0.5883 0.2768 -0.2236 0.053 Uiso 1 1 calc R . .
C50 C 0.5987(3) 0.3025(2) -0.13019(19) 0.0358(9) Uani 1 1 d . . .
H50 H 0.6522 0.3398 -0.1254 0.043 Uiso 1 1 calc R . .
C51 C 0.5590(3) 0.28607(19) -0.07819(17) 0.0275(7) Uani 1 1 d . . .
H51 H 0.5852 0.3120 -0.0380 0.033 Uiso 1 1 calc R . .
Cl1S Cl 0.08850(12) 0.49227(8) 0.41000(6) 0.0694(4) Uani 1 1 d . . .
Cl2S Cl 0.12954(14) 0.39222(10) 0.31341(7) 0.0812(4) Uani 1 1 d . . .
C1S C 0.1454(5) 0.4062(3) 0.3964(2) 0.0702(16) Uani 1 1 d . . .
H1S1 H 0.2222 0.4061 0.4203 0.084 Uiso 1 1 calc R . .
H1S2 H 0.1112 0.3645 0.4133 0.084 Uiso 1 1 calc R . .

loop_
_atom_site_aniso_label
_atom_site_aniso_U_11
_atom_site_aniso_U_22
_atom_site_aniso_U_33
_atom_site_aniso_U_23
_atom_site_aniso_U_13
_atom_site_aniso_U_12
Ga2 0.01768(17) 0.01867(17) 0.01714(18) 0.00085(14) 0.00412(13) 0.00024(14)
F1 0.0602(17) 0.080(2) 0.0362(14) 0.0074(14) -0.0025(13) -0.0063(15)
F2 0.0460(17) 0.092(2) 0.127(3) 0.057(2) -0.0392(18) -0.0111(16)
F3 0.0275(14) 0.0593(19) 0.264(5) 0.037(2) 0.042(2) 0.0155(13)
F4 0.104(3) 0.083(2) 0.208(4) -0.029(3) 0.126(3) -0.005(2)
F5 0.082(2) 0.086(2) 0.0571(18) -0.0175(16) 0.0436(17) -0.0036(17)
F6 0.0542(14) 0.0431(13) 0.0287(12) -0.0069(10) 0.0181(11) -0.0108(11)
F7 0.0606(16) 0.0355(12) 0.0411(14) -0.0159(10) 0.0017(12) -0.0070(11)
F8 0.0407(13) 0.0246(11) 0.0744(18) 0.0028(11) 0.0048(12) -0.0119(10)
F9 0.0591(16) 0.0444(14) 0.0594(16) 0.0157(12) 0.0286(13) -0.0089(12)
F10 0.0617(15) 0.0399(13) 0.0335(12) -0.0033(10) 0.0218(11) -0.0037(11)
F11 0.0301(11) 0.0596(15) 0.0361(13) 0.0140(11) 0.0123(10) 0.0002(10)
F12 0.0220(11) 0.0795(19) 0.0617(17) 0.0085(14) 0.0173(11) 0.0011(11)
F13 0.0199(11) 0.0622(16) 0.0795(19) 0.0193(14) 0.0038(12) 0.0125(11)
F14 0.0315(12) 0.0601(16) 0.0605(16) 0.0342(13) 0.0057(11) 0.0131(11)
F15 0.0255(11) 0.0511(13) 0.0396(13) 0.0195(10) 0.0105(9) 0.0052(10)
F16 0.0484(14) 0.0449(13) 0.0367(13) -0.0058(10) 0.0187(11) 0.0009(11)
F17 0.0623(16) 0.0408(13) 0.0469(15) -0.0210(11) -0.0033(12) 0.0118(12)
F18 0.0593(16) 0.0237(12) 0.088(2) -0.0046(12) -0.0128(15) -0.0134(11)
F19 0.0525(15) 0.0464(14) 0.0721(18) 0.0194(13) 0.0163(14) -0.0210(12)
F20 0.0405(12) 0.0382(12) 0.0375(12) 0.0024(10) 0.0173(10) -0.0067(10)
O1 0.0276(12) 0.0236(12) 0.0200(11) 0.0006(9) 0.0097(10) 0.0002(10)
O2 0.0586(18) 0.0402(15) 0.0314(15) -0.0048(12) 0.0178(13) -0.0230(14)
N1 0.0202(13) 0.0194(13) 0.0214(14) 0.0013(11) 0.0056(11) 0.0003(11)
N2 0.0186(13) 0.0186(13) 0.0221(14) -0.0013(11) 0.0046(11) -0.0008(11)
N3 0.0186(13) 0.0215(13) 0.0225(14) 0.0026(11) 0.0050(11) 0.0006(11)
N4 0.0195(13) 0.0220(13) 0.0187(14) 0.0005(11) 0.0047(11) 0.0008(11)
C1 0.0222(16) 0.0194(15) 0.0196(16) 0.0017(12) 0.0052(13) -0.0015(13)
C2 0.0257(17) 0.0208(16) 0.0284(18) -0.0007(14) 0.0073(14) -0.0031(13)
C3 0.0174(16) 0.0281(17) 0.0319(19) 0.0020(15) 0.0053(14) 0.0003(13)
C4 0.0187(15) 0.0247(16) 0.0189(16) 0.0030(13) 0.0066(13) 0.0020(13)
C5 0.0216(16) 0.0260(17) 0.0210(17) 0.0010(13) 0.0045(13) 0.0026(13)
C6 0.0184(16) 0.0177(15) 0.044(2) 0.0009(15) 0.0076(15) 0.0007(13)
C7 0.027(2) 0.030(2) 0.057(3) 0.0113(19) -0.0011(19) -0.0033(16)
C8 0.024(2) 0.037(2) 0.106(5) 0.024(3) -0.009(3) -0.0047(19)
C9 0.022(2) 0.026(2) 0.162(7) 0.020(3) 0.017(3) 0.0019(18)
C10 0.055(3) 0.030(2) 0.143(6) -0.017(3) 0.070(4) -0.009(2)
C11 0.038(2) 0.037(2) 0.057(3) -0.0087(19) 0.023(2) -0.0047(18)
C12 0.0218(16) 0.0231(16) 0.0229(17) -0.0013(13) 0.0039(14) 0.0019(13)
C13 0.0275(18) 0.0213(17) 0.041(2) -0.0021(15) 0.0046(16) 0.0043(14)
C14 0.0279(18) 0.0186(16) 0.042(2) -0.0011(15) 0.0073(16) 0.0028(14)
C15 0.0240(17) 0.0217(16) 0.0219(17) -0.0016(13) 0.0057(13) 0.0001(13)
C16 0.0246(17) 0.0216(16) 0.0232(17) -0.0022(13) 0.0090(14) -0.0029(13)
C17 0.0205(16) 0.0207(16) 0.0284(18) 0.0012(13) 0.0056(14) 0.0001(13)
C18 0.0282(18) 0.0273(17) 0.0251(18) -0.0004(14) 0.0067(15) -0.0009(14)
C19 0.0299(19) 0.0242(17) 0.034(2) -0.0041(15) -0.0029(16) 0.0010(15)
C20 0.0237(18) 0.0186(16) 0.049(2) 0.0026(16) -0.0005(17) -0.0014(14)
C21 0.0289(19) 0.0275(18) 0.042(2) 0.0131(16) 0.0133(17) 0.0002(15)
C22 0.0296(18) 0.0256(17) 0.0278(18) -0.0019(14) 0.0071(15) 0.0035(14)
C23 0.0219(16) 0.0226(16) 0.0203(16) -0.0024(13) 0.0076(13) -0.0020(13)
C24 0.0241(17) 0.0256(17) 0.034(2) -0.0039(15) 0.0055(15) -0.0074(14)
C25 0.0216(17) 0.0319(19) 0.0296(19) 0.0014(15) 0.0023(15) -0.0008(14)
C26 0.0175(15) 0.0261(17) 0.0215(16) 0.0034(13) 0.0047(13) -0.0006(13)
C27 0.0196(16) 0.0271(17) 0.0187(16) 0.0019(13) 0.0060(13) 0.0026(13)
C28 0.0184(16) 0.0248(17) 0.0275(18) -0.0003(14) 0.0045(14) 0.0021(13)
C29 0.0190(16) 0.0322(19) 0.036(2) 0.0049(15) 0.0089(15) 0.0015(14)
C30 0.0269(19) 0.036(2) 0.041(2) 0.0116(17) 0.0026(17) 0.0044(16)
C31 0.0185(18) 0.040(2) 0.053(3) 0.0057(19) 0.0014(17) 0.0070(16)
C32 0.0186(17) 0.045(2) 0.044(2) -0.0018(18) 0.0091(16) -0.0007(16)
C33 0.0252(18) 0.0346(19) 0.0283(19) -0.0012(15) 0.0072(15) -0.0011(15)
C34 0.0226(17) 0.0245(17) 0.0225(17) 0.0028(13) 0.0066(14) 0.0024(13)
C35 0.0252(17) 0.0244(17) 0.0318(19) 0.0018(14) 0.0080(15) 0.0072(14)
C36 0.0302(19) 0.0199(16) 0.035(2) 0.0008(14) 0.0083(16) 0.0012(14)
C37 0.0237(17) 0.0191(15) 0.0219(17) 0.0023(12) 0.0065(14) 0.0009(13)
C38 0.0233(16) 0.0194(15) 0.0223(16) 0.0007(13) 0.0079(13) -0.0017(13)
C39 0.0206(16) 0.0190(16) 0.0288(18) 0.0040(13) 0.0026(14) 0.0015(13)
C40 0.0281(18) 0.0286(18) 0.0304(19) -0.0001(15) 0.0018(15) 0.0034(15)
C41 0.036(2) 0.0269(19) 0.035(2) -0.0079(16) -0.0066(17) 0.0069(16)
C42 0.038(2) 0.0192(17) 0.049(2) -0.0014(17) -0.0121(19) -0.0032(16)
C43 0.031(2) 0.0274(19) 0.050(2) 0.0125(18) 0.0022(18) -0.0076(16)
C44 0.0314(19) 0.0231(17) 0.032(2) 0.0034(15) 0.0053(16) -0.0005(15)
C45 0.0269(17) 0.0229(16) 0.0224(17) 0.0040(13) 0.0075(14) 0.0028(14)
C46 0.0263(17) 0.0218(16) 0.0224(17) 0.0043(13) 0.0072(14) 0.0071(13)
C47 0.040(2) 0.0268(18) 0.0242(18) -0.0016(14) 0.0077(16) 0.0015(16)
C48 0.063(3) 0.046(2) 0.023(2) -0.0044(17) 0.0175(19) 0.009(2)
C49 0.052(3) 0.057(3) 0.033(2) 0.007(2) 0.026(2) 0.002(2)
C50 0.032(2) 0.041(2) 0.038(2) 0.0070(17) 0.0158(17) 0.0020(17)
C51 0.0288(18) 0.0286(18) 0.0243(17) 0.0030(14) 0.0062(15) 0.0033(14)
Cl1S 0.0833(9) 0.0643(8) 0.0513(7) 0.0101(6) 0.0046(7) 0.0055(7)
Cl2S 0.0982(11) 0.0991(11) 0.0464(7) 0.0035(7) 0.0208(7) 0.0055(9)
C1S 0.076(4) 0.094(4) 0.040(3) 0.015(3) 0.015(3) 0.025(3)

_geom_special_details            
; 
 All esds (except the esd in the dihedral angle between two l.s. planes) 
 are estimated using the full covariance matrix.  The cell esds are taken 
 into account individually in the estimation of esds in distances, angles 
 and torsion angles; correlations between esds in cell parameters are only 
 used when they are defined by crystal symmetry.  An approximate (isotropic) 
 treatment of cell esds is used for estimating esds involving l.s. planes. 
;

loop_
_geom_bond_atom_site_label_1
_geom_bond_atom_site_label_2
_geom_bond_distance
_geom_bond_site_symmetry_2
_geom_bond_publ_flag
Ga2 O1 1.872(2) . ?
Ga2 N1 2.028(3) . ?
Ga2 N3 2.030(3) . ?
Ga2 N2 2.045(3) . ?
Ga2 N4 2.046(3) . ?
F1 C7 1.324(5) . ?
F2 C8 1.338(6) . ?
F3 C9 1.338(5) . ?
F4 C10 1.337(6) . ?
F5 C11 1.346(5) . ?
F6 C18 1.340(4) . ?
F7 C19 1.339(4) . ?
F8 C20 1.335(4) . ?
F9 C21 1.340(4) . ?
F10 C22 1.338(4) . ?
F11 C33 1.345(4) . ?
F12 C32 1.335(4) . ?
F13 C31 1.341(4) . ?
F14 C30 1.338(4) . ?
F15 C29 1.340(4) . ?
F16 C40 1.338(4) . ?
F17 C41 1.335(4) . ?
F18 C42 1.344(4) . ?
F19 C43 1.344(5) . ?
F20 C44 1.351(4) . ?
O1 C45 1.299(4) . ?
O2 C45 1.214(4) . ?
N1 C1 1.377(4) . ?
N1 C4 1.379(4) . ?
N2 C12 1.372(4) . ?
N2 C15 1.377(4) . ?
N3 C37 1.375(4) . ?
N3 C34 1.384(4) . ?
N4 C23 1.380(4) . ?
N4 C26 1.380(4) . ?
C1 C38 1.392(4) . ?
C1 C2 1.430(5) . ?
C2 C3 1.346(5) . ?
C3 C4 1.435(5) . ?
C4 C5 1.382(5) . ?
C5 C12 1.387(5) . ?
C5 C6 1.489(4) . ?
C6 C11 1.358(6) . ?
C6 C7 1.389(5) . ?
C7 C8 1.371(6) . ?
C8 C9 1.324(9) . ?
C9 C10 1.382(9) . ?
C10 C11 1.406(7) . ?
C12 C13 1.435(5) . ?
C13 C14 1.340(5) . ?
C14 C15 1.433(5) . ?
C15 C16 1.386(5) . ?
C16 C23 1.385(5) . ?
C16 C17 1.500(4) . ?
C17 C22 1.384(5) . ?
C17 C18 1.385(5) . ?
C18 C19 1.379(5) . ?
C19 C20 1.375(6) . ?
C20 C21 1.372(6) . ?
C21 C22 1.381(5) . ?
C23 C24 1.430(5) . ?
C24 C25 1.345(5) . ?
C25 C26 1.438(5) . ?
C26 C27 1.391(4) . ?
C27 C34 1.388(5) . ?
C27 C28 1.492(4) . ?
C28 C33 1.389(5) . ?
C28 C29 1.390(5) . ?
C29 C30 1.380(5) . ?
C30 C31 1.375(6) . ?
C31 C32 1.369(6) . ?
C32 C33 1.373(5) . ?
C34 C35 1.433(5) . ?
C35 C36 1.341(5) . ?
C36 C37 1.434(5) . ?
C37 C38 1.390(5) . ?
C38 C39 1.498(4) . ?
C39 C44 1.378(5) . ?
C39 C40 1.388(5) . ?
C40 C41 1.372(5) . ?
C41 C42 1.371(6) . ?
C42 C43 1.377(6) . ?
C43 C44 1.383(5) . ?
C45 C46 1.513(5) . ?
C46 C51 1.385(5) . ?
C46 C47 1.392(5) . ?
C47 C48 1.389(5) . ?
C48 C49 1.381(6) . ?
C49 C50 1.373(6) . ?
C50 C51 1.392(5) . ?
Cl1S C1S 1.765(6) . ?
Cl2S C1S 1.749(5) . ?

loop_
_geom_angle_atom_site_label_1
_geom_angle_atom_site_label_2
_geom_angle_atom_site_label_3
_geom_angle
_geom_angle_site_symmetry_1
_geom_angle_site_symmetry_3
_geom_angle_publ_flag
O1 Ga2 N1 109.06(10) . . ?
O1 Ga2 N3 103.98(10) . . ?
N1 Ga2 N3 88.04(10) . . ?
O1 Ga2 N2 97.12(10) . . ?
N1 Ga2 N2 88.08(10) . . ?
N3 Ga2 N2 158.66(11) . . ?
O1 Ga2 N4 95.65(10) . . ?
N1 Ga2 N4 155.23(11) . . ?
N3 Ga2 N4 87.76(10) . . ?
N2 Ga2 N4 87.02(10) . . ?
C45 O1 Ga2 125.4(2) . . ?
C1 N1 C4 105.4(3) . . ?
C1 N1 Ga2 126.7(2) . . ?
C4 N1 Ga2 127.1(2) . . ?
C12 N2 C15 105.3(3) . . ?
C12 N2 Ga2 127.0(2) . . ?
C15 N2 Ga2 126.3(2) . . ?
C37 N3 C34 105.6(3) . . ?
C37 N3 Ga2 125.9(2) . . ?
C34 N3 Ga2 127.3(2) . . ?
C23 N4 C26 105.7(3) . . ?
C23 N4 Ga2 126.4(2) . . ?
C26 N4 Ga2 127.5(2) . . ?
N1 C1 C38 125.1(3) . . ?
N1 C1 C2 110.1(3) . . ?
C38 C1 C2 124.8(3) . . ?
C3 C2 C1 107.4(3) . . ?
C2 C3 C4 107.0(3) . . ?
N1 C4 C5 125.6(3) . . ?
N1 C4 C3 110.1(3) . . ?
C5 C4 C3 124.3(3) . . ?
C4 C5 C12 124.9(3) . . ?
C4 C5 C6 117.1(3) . . ?
C12 C5 C6 117.9(3) . . ?
C11 C6 C7 116.8(4) . . ?
C11 C6 C5 121.1(3) . . ?
C7 C6 C5 122.1(3) . . ?
F1 C7 C8 118.3(4) . . ?
F1 C7 C6 120.3(3) . . ?
C8 C7 C6 121.4(5) . . ?
C9 C8 F2 117.8(5) . . ?
C9 C8 C7 121.0(5) . . ?
F2 C8 C7 121.1(6) . . ?
C8 C9 F3 122.2(7) . . ?
C8 C9 C10 120.7(4) . . ?
F3 C9 C10 117.1(7) . . ?
F4 C10 C9 123.7(5) . . ?
F4 C10 C11 118.5(6) . . ?
C9 C10 C11 117.8(5) . . ?
F5 C11 C6 119.2(4) . . ?
F5 C11 C10 118.5(4) . . ?
C6 C11 C10 122.3(5) . . ?
N2 C12 C5 125.2(3) . . ?
N2 C12 C13 110.1(3) . . ?
C5 C12 C13 124.7(3) . . ?
C14 C13 C12 107.3(3) . . ?
C13 C14 C15 107.0(3) . . ?
N2 C15 C16 124.9(3) . . ?
N2 C15 C14 110.2(3) . . ?
C16 C15 C14 124.6(3) . . ?
C23 C16 C15 124.2(3) . . ?
C23 C16 C17 117.3(3) . . ?
C15 C16 C17 118.5(3) . . ?
C22 C17 C18 116.9(3) . . ?
C22 C17 C16 120.9(3) . . ?
C18 C17 C16 122.1(3) . . ?
F6 C18 C19 118.6(3) . . ?
F6 C18 C17 119.3(3) . . ?
C19 C18 C17 122.1(3) . . ?
F7 C19 C20 120.1(3) . . ?
F7 C19 C18 120.5(4) . . ?
C20 C19 C18 119.4(3) . . ?
F8 C20 C21 120.0(4) . . ?
F8 C20 C19 120.0(4) . . ?
C21 C20 C19 119.9(3) . . ?
F9 C21 C20 120.1(3) . . ?
F9 C21 C22 120.0(4) . . ?
C20 C21 C22 119.8(3) . . ?
F10 C22 C21 119.0(3) . . ?
F10 C22 C17 119.3(3) . . ?
C21 C22 C17 121.7(3) . . ?
N4 C23 C16 125.8(3) . . ?
N4 C23 C24 109.9(3) . . ?
C16 C23 C24 124.3(3) . . ?
C25 C24 C23 107.6(3) . . ?
C24 C25 C26 107.0(3) . . ?
N4 C26 C27 125.6(3) . . ?
N4 C26 C25 109.8(3) . . ?
C27 C26 C25 124.7(3) . . ?
C34 C27 C26 124.3(3) . . ?
C34 C27 C28 117.7(3) . . ?
C26 C27 C28 118.0(3) . . ?
C33 C28 C29 116.0(3) . . ?
C33 C28 C27 123.2(3) . . ?
C29 C28 C27 120.8(3) . . ?
F15 C29 C30 118.0(3) . . ?
F15 C29 C28 119.8(3) . . ?
C30 C29 C28 122.2(3) . . ?
F14 C30 C31 120.2(3) . . ?
F14 C30 C29 120.3(3) . . ?
C31 C30 C29 119.5(3) . . ?
F13 C31 C32 120.5(4) . . ?
F13 C31 C30 119.3(4) . . ?
C32 C31 C30 120.3(3) . . ?
F12 C32 C31 119.6(3) . . ?
F12 C32 C33 121.0(4) . . ?
C31 C32 C33 119.3(3) . . ?
F11 C33 C32 117.4(3) . . ?
F11 C33 C28 119.8(3) . . ?
C32 C33 C28 122.8(3) . . ?
N3 C34 C27 125.3(3) . . ?
N3 C34 C35 109.6(3) . . ?
C27 C34 C35 125.1(3) . . ?
C36 C35 C34 107.5(3) . . ?
C35 C36 C37 107.3(3) . . ?
N3 C37 C38 125.4(3) . . ?
N3 C37 C36 110.0(3) . . ?
C38 C37 C36 124.5(3) . . ?
C37 C38 C1 124.5(3) . . ?
C37 C38 C39 118.1(3) . . ?
C1 C38 C39 117.4(3) . . ?
C44 C39 C40 117.0(3) . . ?
C44 C39 C38 122.7(3) . . ?
C40 C39 C38 120.3(3) . . ?
F16 C40 C41 117.7(3) . . ?
F16 C40 C39 120.0(3) . . ?
C41 C40 C39 122.3(4) . . ?
F17 C41 C42 120.3(3) . . ?
F17 C41 C40 120.7(4) . . ?
C42 C41 C40 119.1(4) . . ?
F18 C42 C41 119.9(4) . . ?
F18 C42 C43 119.4(4) . . ?
C41 C42 C43 120.7(3) . . ?
F19 C43 C42 120.5(3) . . ?
F19 C43 C44 120.5(4) . . ?
C42 C43 C44 119.0(4) . . ?
F20 C44 C39 120.5(3) . . ?
F20 C44 C43 117.5(3) . . ?
C39 C44 C43 121.9(4) . . ?
O2 C45 O1 125.4(3) . . ?
O2 C45 C46 121.3(3) . . ?
O1 C45 C46 113.3(3) . . ?
C51 C46 C47 120.0(3) . . ?
C51 C46 C45 121.2(3) . . ?
C47 C46 C45 118.8(3) . . ?
C48 C47 C46 119.7(4) . . ?
C49 C48 C47 120.0(4) . . ?
C50 C49 C48 120.3(4) . . ?
C49 C50 C51 120.4(4) . . ?
C46 C51 C50 119.6(3) . . ?
Cl2S C1S Cl1S 111.2(3) . . ?

loop_
_geom_torsion_atom_site_label_1
_geom_torsion_atom_site_label_2
_geom_torsion_atom_site_label_3
_geom_torsion_atom_site_label_4
_geom_torsion
_geom_torsion_site_symmetry_1
_geom_torsion_site_symmetry_2
_geom_torsion_site_symmetry_3
_geom_torsion_site_symmetry_4
_geom_torsion_publ_flag
N1 Ga2 O1 C45 -35.5(3) . . . . ?
N3 Ga2 O1 C45 57.3(3) . . . . ?
N2 Ga2 O1 C45 -125.9(3) . . . . ?
N4 Ga2 O1 C45 146.4(3) . . . . ?
O1 Ga2 N1 C1 84.7(3) . . . . ?
N3 Ga2 N1 C1 -19.4(3) . . . . ?
N2 Ga2 N1 C1 -178.4(3) . . . . ?
N4 Ga2 N1 C1 -99.8(3) . . . . ?
O1 Ga2 N1 C4 -83.0(3) . . . . ?
N3 Ga2 N1 C4 172.9(3) . . . . ?
N2 Ga2 N1 C4 13.9(3) . . . . ?
N4 Ga2 N1 C4 92.5(3) . . . . ?
O1 Ga2 N2 C12 93.6(3) . . . . ?
N1 Ga2 N2 C12 -15.3(3) . . . . ?
N3 Ga2 N2 C12 -95.0(4) . . . . ?
N4 Ga2 N2 C12 -171.0(3) . . . . ?
O1 Ga2 N2 C15 -70.8(3) . . . . ?
N1 Ga2 N2 C15 -179.7(3) . . . . ?
N3 Ga2 N2 C15 100.6(4) . . . . ?
N4 Ga2 N2 C15 24.6(3) . . . . ?
O1 Ga2 N3 C37 -87.1(3) . . . . ?
N1 Ga2 N3 C37 22.0(3) . . . . ?
N2 Ga2 N3 C37 101.7(4) . . . . ?
N4 Ga2 N3 C37 177.6(3) . . . . ?
O1 Ga2 N3 C34 78.5(3) . . . . ?
N1 Ga2 N3 C34 -172.3(3) . . . . ?
N2 Ga2 N3 C34 -92.7(4) . . . . ?
N4 Ga2 N3 C34 -16.8(3) . . . . ?
O1 Ga2 N4 C23 78.5(3) . . . . ?
N1 Ga2 N4 C23 -97.2(3) . . . . ?
N3 Ga2 N4 C23 -177.7(3) . . . . ?
N2 Ga2 N4 C23 -18.4(3) . . . . ?
O1 Ga2 N4 C26 -92.9(3) . . . . ?
N1 Ga2 N4 C26 91.3(4) . . . . ?
N3 Ga2 N4 C26 10.9(3) . . . . ?
N2 Ga2 N4 C26 170.2(3) . . . . ?
C4 N1 C1 C38 -179.0(3) . . . . ?
Ga2 N1 C1 C38 11.2(5) . . . . ?
C4 N1 C1 C2 0.1(4) . . . . ?
Ga2 N1 C1 C2 -169.7(2) . . . . ?
N1 C1 C2 C3 -0.6(4) . . . . ?
C38 C1 C2 C3 178.5(3) . . . . ?
C1 C2 C3 C4 0.8(4) . . . . ?
C1 N1 C4 C5 -178.9(3) . . . . ?
Ga2 N1 C4 C5 -9.1(5) . . . . ?
C1 N1 C4 C3 0.4(4) . . . . ?
Ga2 N1 C4 C3 170.2(2) . . . . ?
C2 C3 C4 N1 -0.7(4) . . . . ?
C2 C3 C4 C5 178.6(3) . . . . ?
N1 C4 C5 C12 -0.6(6) . . . . ?
C3 C4 C5 C12 -179.8(3) . . . . ?
N1 C4 C5 C6 -178.0(3) . . . . ?
C3 C4 C5 C6 2.8(5) . . . . ?
C4 C5 C6 C11 95.1(4) . . . . ?
C12 C5 C6 C11 -82.5(4) . . . . ?
C4 C5 C6 C7 -83.1(4) . . . . ?
C12 C5 C6 C7 99.3(4) . . . . ?
C11 C6 C7 F1 -178.7(3) . . . . ?
C5 C6 C7 F1 -0.4(5) . . . . ?
C11 C6 C7 C8 -0.4(6) . . . . ?
C5 C6 C7 C8 177.9(3) . . . . ?
F1 C7 C8 C9 177.8(4) . . . . ?
C6 C7 C8 C9 -0.6(6) . . . . ?
F1 C7 C8 F2 1.3(6) . . . . ?
C6 C7 C8 F2 -177.1(4) . . . . ?
F2 C8 C9 F3 -2.0(7) . . . . ?
C7 C8 C9 F3 -178.7(4) . . . . ?
F2 C8 C9 C10 178.4(4) . . . . ?
C7 C8 C9 C10 1.8(7) . . . . ?
C8 C9 C10 F4 178.4(4) . . . . ?
F3 C9 C10 F4 -1.1(7) . . . . ?
C8 C9 C10 C11 -1.9(7) . . . . ?
F3 C9 C10 C11 178.5(4) . . . . ?
C7 C6 C11 F5 179.5(3) . . . . ?
C5 C6 C11 F5 1.2(5) . . . . ?
C7 C6 C11 C10 0.2(6) . . . . ?
C5 C6 C11 C10 -178.1(4) . . . . ?
F4 C10 C11 F5 1.3(6) . . . . ?
C9 C10 C11 F5 -178.4(4) . . . . ?
F4 C10 C11 C6 -179.4(4) . . . . ?
C9 C10 C11 C6 0.9(6) . . . . ?
C15 N2 C12 C5 179.1(3) . . . . ?
Ga2 N2 C12 C5 12.1(5) . . . . ?
C15 N2 C12 C13 -0.1(4) . . . . ?
Ga2 N2 C12 C13 -167.1(2) . . . . ?
C4 C5 C12 N2 -1.0(6) . . . . ?
C6 C5 C12 N2 176.4(3) . . . . ?
C4 C5 C12 C13 178.1(3) . . . . ?
C6 C5 C12 C13 -4.4(5) . . . . ?
N2 C12 C13 C14 0.8(4) . . . . ?
C5 C12 C13 C14 -178.4(3) . . . . ?
C12 C13 C14 C15 -1.1(4) . . . . ?
C12 N2 C15 C16 173.9(3) . . . . ?
Ga2 N2 C15 C16 -19.0(5) . . . . ?
C12 N2 C15 C14 -0.6(4) . . . . ?
Ga2 N2 C15 C14 166.5(2) . . . . ?
C13 C14 C15 N2 1.1(4) . . . . ?
C13 C14 C15 C16 -173.4(3) . . . . ?
N2 C15 C16 C23 -3.1(5) . . . . ?
C14 C15 C16 C23 170.6(3) . . . . ?
N2 C15 C16 C17 178.7(3) . . . . ?
C14 C15 C16 C17 -7.6(5) . . . . ?
C23 C16 C17 C22 88.1(4) . . . . ?
C15 C16 C17 C22 -93.5(4) . . . . ?
C23 C16 C17 C18 -87.7(4) . . . . ?
C15 C16 C17 C18 90.7(4) . . . . ?
C22 C17 C18 F6 178.2(3) . . . . ?
C16 C17 C18 F6 -5.8(5) . . . . ?
C22 C17 C18 C19 -3.2(5) . . . . ?
C16 C17 C18 C19 172.8(3) . . . . ?
F6 C18 C19 F7 0.6(5) . . . . ?
C17 C18 C19 F7 -178.0(3) . . . . ?
F6 C18 C19 C20 179.8(3) . . . . ?
C17 C18 C19 C20 1.2(5) . . . . ?
F7 C19 C20 F8 2.6(5) . . . . ?
C18 C19 C20 F8 -176.6(3) . . . . ?
F7 C19 C20 C21 -179.5(3) . . . . ?
C18 C19 C20 C21 1.3(5) . . . . ?
F8 C20 C21 F9 -2.1(5) . . . . ?
C19 C20 C21 F9 180.0(3) . . . . ?
F8 C20 C21 C22 176.2(3) . . . . ?
C19 C20 C21 C22 -1.7(5) . . . . ?
F9 C21 C22 F10 -0.8(5) . . . . ?
C20 C21 C22 F10 -179.1(3) . . . . ?
F9 C21 C22 C17 177.9(3) . . . . ?
C20 C21 C22 C17 -0.4(5) . . . . ?
C18 C17 C22 F10 -178.6(3) . . . . ?
C16 C17 C22 F10 5.4(5) . . . . ?
C18 C17 C22 C21 2.7(5) . . . . ?
C16 C17 C22 C21 -173.3(3) . . . . ?
C26 N4 C23 C16 178.8(3) . . . . ?
Ga2 N4 C23 C16 5.9(5) . . . . ?
C26 N4 C23 C24 -2.0(4) . . . . ?
Ga2 N4 C23 C24 -174.9(2) . . . . ?
C15 C16 C23 N4 10.0(5) . . . . ?
C17 C16 C23 N4 -171.7(3) . . . . ?
C15 C16 C23 C24 -169.1(3) . . . . ?
C17 C16 C23 C24 9.2(5) . . . . ?
N4 C23 C24 C25 0.4(4) . . . . ?
C16 C23 C24 C25 179.6(3) . . . . ?
C23 C24 C25 C26 1.3(4) . . . . ?
C23 N4 C26 C27 -176.1(3) . . . . ?
Ga2 N4 C26 C27 -3.3(5) . . . . ?
C23 N4 C26 C25 2.8(4) . . . . ?
Ga2 N4 C26 C25 175.6(2) . . . . ?
C24 C25 C26 N4 -2.6(4) . . . . ?
C24 C25 C26 C27 176.3(3) . . . . ?
N4 C26 C27 C34 -4.2(5) . . . . ?
C25 C26 C27 C34 177.1(3) . . . . ?
N4 C26 C27 C28 178.1(3) . . . . ?
C25 C26 C27 C28 -0.7(5) . . . . ?
C34 C27 C28 C33 116.1(4) . . . . ?
C26 C27 C28 C33 -65.9(5) . . . . ?
C34 C27 C28 C29 -63.3(4) . . . . ?
C26 C27 C28 C29 114.7(4) . . . . ?
C33 C28 C29 F15 179.3(3) . . . . ?
C27 C28 C29 F15 -1.2(5) . . . . ?
C33 C28 C29 C30 -0.8(5) . . . . ?
C27 C28 C29 C30 178.7(3) . . . . ?
F15 C29 C30 F14 0.5(6) . . . . ?
C28 C29 C30 F14 -179.3(3) . . . . ?
F15 C29 C30 C31 -179.9(4) . . . . ?
C28 C29 C30 C31 0.2(6) . . . . ?
F14 C30 C31 F13 0.5(6) . . . . ?
C29 C30 C31 F13 -179.1(4) . . . . ?
F14 C30 C31 C32 -179.8(4) . . . . ?
C29 C30 C31 C32 0.7(6) . . . . ?
F13 C31 C32 F12 -0.1(6) . . . . ?
C30 C31 C32 F12 -179.8(4) . . . . ?
F13 C31 C32 C33 178.8(4) . . . . ?
C30 C31 C32 C33 -1.0(6) . . . . ?
F12 C32 C33 F11 -0.3(6) . . . . ?
C31 C32 C33 F11 -179.1(4) . . . . ?
F12 C32 C33 C28 179.2(3) . . . . ?
C31 C32 C33 C28 0.4(6) . . . . ?
C29 C28 C33 F11 179.9(3) . . . . ?
C27 C28 C33 F11 0.5(5) . . . . ?
C29 C28 C33 C32 0.5(5) . . . . ?
C27 C28 C33 C32 -179.0(3) . . . . ?
C37 N3 C34 C27 -176.2(3) . . . . ?
Ga2 N3 C34 C27 15.9(5) . . . . ?
C37 N3 C34 C35 1.6(4) . . . . ?
Ga2 N3 C34 C35 -166.4(2) . . . . ?
C26 C27 C34 N3 -2.4(5) . . . . ?
C28 C27 C34 N3 175.4(3) . . . . ?
C26 C27 C34 C35 -179.8(3) . . . . ?
C28 C27 C34 C35 -2.0(5) . . . . ?
N3 C34 C35 C36 -1.0(4) . . . . ?
C27 C34 C35 C36 176.7(3) . . . . ?
C34 C35 C36 C37 0.1(4) . . . . ?
C34 N3 C37 C38 174.8(3) . . . . ?
Ga2 N3 C37 C38 -17.0(5) . . . . ?
C34 N3 C37 C36 -1.6(4) . . . . ?
Ga2 N3 C37 C36 166.6(2) . . . . ?
C35 C36 C37 N3 1.0(4) . . . . ?
C35 C36 C37 C38 -175.5(3) . . . . ?
N3 C37 C38 C1 -0.1(5) . . . . ?
C36 C37 C38 C1 175.8(3) . . . . ?
N3 C37 C38 C39 -178.4(3) . . . . ?
C36 C37 C38 C39 -2.5(5) . . . . ?
N1 C1 C38 C37 3.2(5) . . . . ?
C2 C1 C38 C37 -175.7(3) . . . . ?
N1 C1 C38 C39 -178.4(3) . . . . ?
C2 C1 C38 C39 2.6(5) . . . . ?
C37 C38 C39 C44 114.5(4) . . . . ?
C1 C38 C39 C44 -63.9(4) . . . . ?
C37 C38 C39 C40 -66.3(4) . . . . ?
C1 C38 C39 C40 115.3(4) . . . . ?
C44 C39 C40 F16 179.7(3) . . . . ?
C38 C39 C40 F16 0.5(5) . . . . ?
C44 C39 C40 C41 1.1(5) . . . . ?
C38 C39 C40 C41 -178.1(3) . . . . ?
F16 C40 C41 F17 1.3(5) . . . . ?
C39 C40 C41 F17 179.8(3) . . . . ?
F16 C40 C41 C42 -177.6(3) . . . . ?
C39 C40 C41 C42 1.0(5) . . . . ?
F17 C41 C42 F18 -1.4(5) . . . . ?
C40 C41 C42 F18 177.4(3) . . . . ?
F17 C41 C42 C43 179.5(3) . . . . ?
C40 C41 C42 C43 -1.6(6) . . . . ?
F18 C42 C43 F19 1.3(5) . . . . ?
C41 C42 C43 F19 -179.6(3) . . . . ?
F18 C42 C43 C44 -178.9(3) . . . . ?
C41 C42 C43 C44 0.1(6) . . . . ?
C40 C39 C44 F20 179.2(3) . . . . ?
C38 C39 C44 F20 -1.6(5) . . . . ?
C40 C39 C44 C43 -2.6(5) . . . . ?
C38 C39 C44 C43 176.5(3) . . . . ?
F19 C43 C44 F20 0.1(5) . . . . ?
C42 C43 C44 F20 -179.7(3) . . . . ?
F19 C43 C44 C39 -178.2(3) . . . . ?
C42 C43 C44 C39 2.1(5) . . . . ?
Ga2 O1 C45 O2 5.8(5) . . . . ?
Ga2 O1 C45 C46 -172.99(19) . . . . ?
O2 C45 C46 C51 -170.7(3) . . . . ?
O1 C45 C46 C51 8.1(4) . . . . ?
O2 C45 C46 C47 8.5(5) . . . . ?
O1 C45 C46 C47 -172.7(3) . . . . ?
C51 C46 C47 C48 1.3(5) . . . . ?
C45 C46 C47 C48 -177.9(3) . . . . ?
C46 C47 C48 C49 -1.2(6) . . . . ?
C47 C48 C49 C50 0.5(6) . . . . ?
C48 C49 C50 C51 0.0(6) . . . . ?
C47 C46 C51 C50 -0.8(5) . . . . ?
C45 C46 C51 C50 178.4(3) . . . . ?
C49 C50 C51 C46 0.1(6) . . . . ?

_diffrn_measured_fraction_theta_max 0.995
_diffrn_reflns_theta_full        26.46
_diffrn_measured_fraction_theta_full 0.995
_refine_diff_density_max         0.797
_refine_diff_density_min         -0.871
_refine_diff_density_rms         0.077
####################################################################### 
# 
# This file contains crystal structure data downloaded from the 
# Cambridge Structural Database (CSD) hosted by the Cambridge 
# Crystallographic Data Centre (CCDC).
# 
# Full information about CCDC data access policies and citation 
# guidelines are available at http://www.ccdc.cam.ac.uk/access/V1 
# 
# Audit and citation data items may have been added by the CCDC. 
# Please retain this information to preserve the provenance of 
# this file and to allow appropriate attribution of the data. 
# 
#######################################################################

data_wn_23a
_database_code_depnum_ccdc_archive 'CCDC 1855036'
_audit_update_record             
;
2018-07-11 deposited with the CCDC.
2018-12-26 downloaded from the CCDC.
;

_audit_creation_method           SHELXL-97
_chemical_name_systematic        
; 
 ? 
;
_chemical_name_common            ?
_chemical_melting_point          ?
_chemical_formula_moiety         ?
_chemical_formula_sum            'C52 H32 Cl0 F20 Ga N4 O5'
_chemical_formula_weight         1242.54

loop_
_atom_type_symbol
_atom_type_description
_atom_type_scat_dispersion_real
_atom_type_scat_dispersion_imag
_atom_type_scat_source
C C 0.0033 0.0016 'International Tables Vol C Tables 4.2.6.8 and 6.1.1.4'
H H 0.0000 0.0000 'International Tables Vol C Tables 4.2.6.8 and 6.1.1.4'
N N 0.0061 0.0033 'International Tables Vol C Tables 4.2.6.8 and 6.1.1.4'
O O 0.0106 0.0060 'International Tables Vol C Tables 4.2.6.8 and 6.1.1.4'
F F 0.0171 0.0103 'International Tables Vol C Tables 4.2.6.8 and 6.1.1.4'
Cl Cl 0.1484 0.1585 'International Tables Vol C Tables 4.2.6.8 and 6.1.1.4'
Ga Ga 0.2307 1.6083 'International Tables Vol C Tables 4.2.6.8 and 6.1.1.4'

_symmetry_cell_setting           Monoclinic
_symmetry_space_group_name_H-M   P2(1)/c

loop_
_symmetry_equiv_pos_as_xyz
'x, y, z'
'-x, y+1/2, -z+1/2'
'-x, -y, -z'
'x, -y-1/2, z-1/2'

_cell_length_a                   14.3965(6)
_cell_length_b                   25.5948(10)
_cell_length_c                   13.8025(6)
_cell_angle_alpha                90.00
_cell_angle_beta                 93.4220(10)
_cell_angle_gamma                90.00
_cell_volume                     5076.8(4)
_cell_formula_units_Z            4
_cell_measurement_temperature    153(2)
_cell_measurement_reflns_used    61653
_cell_measurement_theta_min      2.2505
_cell_measurement_theta_max      26.1475

_exptl_crystal_description       block
_exptl_crystal_colour            red
_exptl_crystal_size_max          0.40
_exptl_crystal_size_mid          0.20
_exptl_crystal_size_min          0.20
_exptl_crystal_density_meas      ?
_exptl_crystal_density_diffrn    1.626
_exptl_crystal_density_method    'not measured'
_exptl_crystal_F_000             2492
_exptl_absorpt_coefficient_mu    0.669
_exptl_absorpt_correction_type   multi_scan
_exptl_absorpt_correction_T_min  0.7757
_exptl_absorpt_correction_T_max  0.8778
_exptl_absorpt_process_details   sadabs

_exptl_special_details           
; 
 ? 
;

_diffrn_ambient_temperature      153(2)
_diffrn_radiation_wavelength     0.71073
_diffrn_radiation_type           MoK\a
_diffrn_radiation_source         'fine-focus sealed tube'
_diffrn_radiation_monochromator  graphite
_diffrn_measurement_device_type  'sealed tube'
_diffrn_measurement_method       'phi and omega scans'
_diffrn_detector_area_resol_mean ?
_diffrn_reflns_number            60795
_diffrn_reflns_av_R_equivalents  0.0784
_diffrn_reflns_av_sigmaI/netI    0.0468
_diffrn_reflns_limit_h_min       -18
_diffrn_reflns_limit_h_max       18
_diffrn_reflns_limit_k_min       -32
_diffrn_reflns_limit_k_max       32
_diffrn_reflns_limit_l_min       -17
_diffrn_reflns_limit_l_max       16
_diffrn_reflns_theta_min         2.13
_diffrn_reflns_theta_max         26.42
_reflns_number_total             10408
_reflns_number_gt                7392
_reflns_threshold_expression     >2sigma(I)

_computing_data_collection       'Bruker SMART'
_computing_cell_refinement       'Bruker SMART'
_computing_data_reduction        'Bruker SAINT'
_computing_structure_solution    'SHELXS-97 (Sheldrick, 2008)'
_computing_structure_refinement  'SHELXL-97 (Sheldrick, 2008)'
_computing_molecular_graphics    'Bruker SHELXTL'
_computing_publication_material  'Bruker SHELXTL'

_refine_special_details          
; 
 Refinement of F^2^ against ALL reflections.  The weighted R-factor wR and 
 goodness of fit S are based on F^2^, conventional R-factors R are based 
 on F, with F set to zero for negative F^2^. The threshold expression of 
 F^2^ > 2sigma(F^2^) is used only for calculating R-factors(gt) etc. and is 
 not relevant to the choice of reflections for refinement.  R-factors based 
 on F^2^ are statistically about twice as large as those based on F, and R- 
 factors based on ALL data will be even larger. 
;

_refine_ls_structure_factor_coef Fsqd
_refine_ls_matrix_type           full
_refine_ls_weighting_scheme      calc
_refine_ls_weighting_details     
'calc w=1/[\s^2^(Fo^2^)+(0.0753P)^2^+13.4601P] where P=(Fo^2^+2Fc^2^)/3'
_atom_sites_solution_primary     direct
_atom_sites_solution_secondary   difmap
_atom_sites_solution_hydrogens   geom
_refine_ls_hydrogen_treatment    mixed
_refine_ls_extinction_method     none
_refine_ls_extinction_coef       ?
_refine_ls_number_reflns         10408
_refine_ls_number_parameters     746
_refine_ls_number_restraints     93
_refine_ls_R_factor_all          0.0992
_refine_ls_R_factor_gt           0.0641
_refine_ls_wR_factor_ref         0.1796
_refine_ls_wR_factor_gt          0.1566
_refine_ls_goodness_of_fit_ref   1.081
_refine_ls_restrained_S_all      1.154
_refine_ls_shift/su_max          0.018
_refine_ls_shift/su_mean         0.000

loop_
_atom_site_label
_atom_site_type_symbol
_atom_site_fract_x
_atom_site_fract_y
_atom_site_fract_z
_atom_site_U_iso_or_equiv
_atom_site_adp_type
_atom_site_occupancy
_atom_site_symmetry_multiplicity
_atom_site_calc_flag
_atom_site_refinement_flags
_atom_site_disorder_assembly
_atom_site_disorder_group
C1 C 0.0705(3) 0.27797(16) -0.0366(3) 0.0222(9) Uani 1 1 d . . .
C2 C -0.0159(3) 0.25590(17) -0.0776(3) 0.0277(9) Uani 1 1 d . . .
H2 H -0.0719 0.2743 -0.0943 0.033 Uiso 1 1 calc R . .
C3 C -0.0014(3) 0.20397(17) -0.0875(3) 0.0277(10) Uani 1 1 d . . .
H3 H -0.0451 0.1790 -0.1132 0.033 Uiso 1 1 calc R . .
C4 C 0.0930(3) 0.19368(15) -0.0516(3) 0.0202(8) Uani 1 1 d . . .
C5 C 0.1345(3) 0.14419(15) -0.0474(3) 0.0206(8) Uani 1 1 d . . .
C6 C 0.0775(3) 0.09992(16) -0.0892(3) 0.0259(10) Uani 1 1 d . . .
C7 C 0.0948(4) 0.07856(18) -0.1793(4) 0.0360(12) Uani 1 1 d . . .
C8 C 0.0414(5) 0.0391(2) -0.2208(5) 0.0510(15) Uani 1 1 d . . .
C9 C -0.0306(5) 0.0194(2) -0.1748(6) 0.0584(19) Uani 1 1 d . . .
C10 C -0.0515(4) 0.0392(2) -0.0850(6) 0.0556(18) Uani 1 1 d . . .
C11 C 0.0034(3) 0.07876(19) -0.0430(4) 0.0398(13) Uani 1 1 d . . .
C12 C 0.2243(3) 0.13296(15) -0.0098(3) 0.0189(8) Uani 1 1 d . . .
C13 C 0.2643(3) 0.08117(16) -0.0038(3) 0.0237(9) Uani 1 1 d . . .
H13 H 0.2353 0.0497 -0.0259 0.028 Uiso 1 1 calc R . .
C14 C 0.3505(3) 0.08605(16) 0.0392(3) 0.0254(9) Uani 1 1 d . . .
H14 H 0.3936 0.0586 0.0535 0.030 Uiso 1 1 calc R . .
C15 C 0.3651(3) 0.14091(15) 0.0593(3) 0.0212(9) Uani 1 1 d . . .
C16 C 0.4463(3) 0.16251(16) 0.1022(3) 0.0251(9) Uani 1 1 d . . .
C17 C 0.5236(3) 0.12481(17) 0.1277(4) 0.0310(11) Uani 1 1 d . . .
C18 C 0.5332(4) 0.1013(2) 0.2188(4) 0.0438(14) Uani 1 1 d . . .
C19 C 0.6009(4) 0.0629(2) 0.2392(5) 0.0536(16) Uani 1 1 d . . .
C20 C 0.6570(4) 0.0475(2) 0.1699(5) 0.0491(16) Uani 1 1 d . . .
C21 C 0.6495(4) 0.0698(2) 0.0804(6) 0.0581(18) Uani 1 1 d . . .
C22 C 0.5824(4) 0.1086(2) 0.0598(4) 0.0457(14) Uani 1 1 d . . .
C23 C 0.4625(3) 0.21554(17) 0.1217(3) 0.0242(9) Uani 1 1 d . . .
C24 C 0.5485(3) 0.23741(17) 0.1608(3) 0.0280(10) Uani 1 1 d . . .
H24 H 0.6036 0.2187 0.1799 0.034 Uiso 1 1 calc R . .
C25 C 0.5362(3) 0.28954(18) 0.1653(3) 0.0291(10) Uani 1 1 d . . .
H25 H 0.5810 0.3146 0.1882 0.035 Uiso 1 1 calc R . .
C26 C 0.4420(3) 0.30015(16) 0.1284(3) 0.0226(9) Uani 1 1 d . . .
C27 C 0.4019(3) 0.35018(16) 0.1205(3) 0.0236(9) Uani 1 1 d . . .
C28 C 0.4633(4) 0.41201(18) 0.2502(4) 0.0378(12) Uani 1 1 d . . .
C29 C 0.5224(5) 0.4514(2) 0.2841(4) 0.0501(15) Uani 1 1 d . . .
C30 C 0.5799(4) 0.4748(2) 0.2229(5) 0.0586(17) Uani 1 1 d . . .
C31 C 0.5788(4) 0.4604(2) 0.1280(5) 0.0580(17) Uani 1 1 d . . .
C32 C 0.5199(4) 0.4206(2) 0.0950(4) 0.0434(13) Uani 1 1 d . . .
C33 C 0.4621(3) 0.39506(16) 0.1546(4) 0.0275(10) Uani 1 1 d . . .
C34 C 0.3120(3) 0.36158(16) 0.0837(3) 0.0225(9) Uani 1 1 d . . .
C35 C 0.2730(3) 0.41356(17) 0.0741(3) 0.0288(10) Uani 1 1 d . . .
H35 H 0.3036 0.4454 0.0912 0.035 Uiso 1 1 calc R . .
C36 C 0.1848(3) 0.40819(17) 0.0364(4) 0.0313(10) Uani 1 1 d . . .
H36 H 0.1418 0.4356 0.0218 0.038 Uiso 1 1 calc R . .
C37 C 0.1681(3) 0.35317(16) 0.0223(3) 0.0244(9) Uani 1 1 d . . .
C38 C 0.0855(3) 0.33058(16) -0.0165(3) 0.0260(9) Uani 1 1 d . . .
C39 C -0.0397(4) 0.3889(2) 0.0394(4) 0.0420(13) Uani 1 1 d . . .
C40 C -0.1145(4) 0.4224(2) 0.0250(5) 0.0572(17) Uani 1 1 d . . .
C41 C -0.1481(4) 0.4326(2) -0.0674(6) 0.0598(19) Uani 1 1 d . . .
C42 C -0.1075(4) 0.4109(2) -0.1448(5) 0.0563(18) Uani 1 1 d . . .
C43 C -0.0311(4) 0.37835(18) -0.1293(4) 0.0405(13) Uani 1 1 d . . .
C44 C 0.0043(3) 0.36636(16) -0.0360(4) 0.0332(11) Uani 1 1 d . . .
C45 C 0.3866(5) 0.2359(3) -0.1335(5) 0.069(2) Uani 1 1 d . . .
H45A H 0.3932 0.2528 -0.1964 0.103 Uiso 1 1 calc R . .
H45B H 0.3715 0.1989 -0.1436 0.103 Uiso 1 1 calc R . .
H45C H 0.4451 0.2390 -0.0939 0.103 Uiso 1 1 calc R . .
C46 C 0.1413(4) 0.2601(2) 0.2079(4) 0.0461(14) Uani 1 1 d . . .
H46A H 0.1545 0.2976 0.2120 0.069 Uiso 1 1 calc R . .
H46B H 0.1298 0.2467 0.2726 0.069 Uiso 1 1 calc R . .
H46C H 0.0862 0.2542 0.1641 0.069 Uiso 1 1 calc R . .
C1S C 0.2436(5) 0.3844(2) 0.7845(4) 0.0516(15) Uani 1 1 d DU . .
H1SA H 0.2765 0.4060 0.8340 0.077 Uiso 1 1 calc R . .
H1SB H 0.1764 0.3876 0.7904 0.077 Uiso 1 1 calc R . .
H1SC H 0.2594 0.3961 0.7199 0.077 Uiso 1 1 calc R . .
C3S C 0.8405(9) 0.2455(6) 0.6497(9) 0.134(4) Uani 1 1 d U . .
H3SA H 0.9075 0.2379 0.6630 0.161 Uiso 1 1 calc R . .
H3SB H 0.8204 0.2282 0.5878 0.161 Uiso 1 1 calc R . .
C4S C 0.8293(9) 0.2993(5) 0.6386(9) 0.133(4) Uani 1 1 d U . .
H4SA H 0.7727 0.3064 0.5978 0.200 Uiso 1 1 calc R . .
H4SB H 0.8832 0.3139 0.6078 0.200 Uiso 1 1 calc R . .
H4SC H 0.8242 0.3155 0.7024 0.200 Uiso 1 1 calc R . .
C5S C 0.7899(8) 0.1622(5) 0.7372(9) 0.126(4) Uani 1 1 d U . .
H5SA H 0.7525 0.1451 0.6837 0.152 Uiso 1 1 calc R . .
H5SB H 0.8540 0.1481 0.7403 0.152 Uiso 1 1 calc R . .
C6S C 0.7447(8) 0.1566(6) 0.8345(9) 0.139(4) Uani 1 1 d U . .
H6SA H 0.7884 0.1395 0.8815 0.209 Uiso 1 1 calc R . .
H6SB H 0.6881 0.1355 0.8254 0.209 Uiso 1 1 calc R . .
H6SC H 0.7289 0.1913 0.8586 0.209 Uiso 1 1 calc R . .
F1 F -0.0167(2) 0.09711(13) 0.0441(3) 0.0576(9) Uani 1 1 d . . .
F2 F -0.1225(2) 0.02032(15) -0.0379(4) 0.0904(16) Uani 1 1 d . . .
F3 F -0.0840(3) -0.01858(15) -0.2145(4) 0.0887(14) Uani 1 1 d U . .
F4 F 0.0601(3) 0.02029(14) -0.3086(3) 0.0783(12) Uani 1 1 d U . .
F5 F 0.1657(2) 0.09660(12) -0.2273(2) 0.0472(8) Uani 1 1 d . . .
F6 F 0.4803(3) 0.11578(17) 0.2887(3) 0.0703(12) Uani 1 1 d . . .
F7 F 0.6075(3) 0.04087(17) 0.3273(3) 0.0875(14) Uani 1 1 d . . .
F8 F 0.7194(3) 0.00918(14) 0.1876(3) 0.0773(14) Uani 1 1 d . . .
F9 F 0.7028(3) 0.05403(19) 0.0097(4) 0.0973(16) Uani 1 1 d . . .
F10 F 0.5756(3) 0.12949(16) -0.0288(3) 0.0746(12) Uani 1 1 d . . .
F11 F 0.5201(3) 0.40626(16) 0.0017(3) 0.0745(12) Uani 1 1 d U . .
F12 F 0.6331(3) 0.48450(19) 0.0662(4) 0.1004(16) Uani 1 1 d U . .
F13 F 0.6371(3) 0.51339(15) 0.2562(4) 0.0907(15) Uani 1 1 d . . .
F14 F 0.5202(3) 0.46790(14) 0.3777(3) 0.0751(12) Uani 1 1 d U . .
F15 F 0.0075(2) 0.35813(13) -0.2058(2) 0.0533(9) Uani 1 1 d . . .
F16 F -0.1407(3) 0.42047(15) -0.2358(3) 0.0797(13) Uani 1 1 d . . .
F17 F -0.2211(3) 0.46462(16) -0.0830(4) 0.0934(16) Uani 1 1 d . . .
F18 F -0.1553(3) 0.44339(18) 0.1011(4) 0.0905(15) Uani 1 1 d . . .
F19 F -0.0106(2) 0.37761(14) 0.1319(3) 0.0568(9) Uani 1 1 d . . .
F20 F 0.4071(3) 0.39001(13) 0.3122(2) 0.0589(9) Uani 1 1 d U . .
Ga1 Ga 0.26349(3) 0.246316(16) 0.04938(3) 0.01814(14) Uani 1 1 d . . .
N1 N 0.2469(2) 0.32548(13) 0.0509(3) 0.0220(7) Uani 1 1 d . . .
N2 N 0.1345(2) 0.23934(12) -0.0216(3) 0.0196(7) Uani 1 1 d . . .
N3 N 0.2874(2) 0.16863(13) 0.0289(3) 0.0202(7) Uani 1 1 d . . .
N4 N 0.3982(2) 0.25436(12) 0.1033(3) 0.0204(7) Uani 1 1 d . . .
O1 O 0.3156(2) 0.26010(12) -0.0861(2) 0.0291(7) Uani 1 1 d . . .
H47B H 0.3333 0.2975 -0.0841 0.035 Uiso 1 1 d R . .
O2 O 0.2175(2) 0.23410(12) 0.1722(2) 0.0262(7) Uani 1 1 d . . .
O1S O 0.2697(4) 0.33298(15) 0.7974(3) 0.0651(13) Uani 1 1 d DU . .
H1S H 0.2461 0.3149 0.7514 0.098 Uiso 1 1 calc R . .
O3S O 0.7888(5) 0.2230(5) 0.7273(5) 0.152(4) Uani 1 1 d . . .
C2S C 0.6726(8) 0.1959(5) 0.4203(8) 0.131(4) Uani 1 1 d DU . .
H2S1 H 0.6845 0.1756 0.4801 0.196 Uiso 1 1 calc R . .
H2S2 H 0.6261 0.1778 0.3778 0.196 Uiso 1 1 calc R . .
H2S3 H 0.6493 0.2306 0.4365 0.196 Uiso 1 1 calc R . .
O2S O 0.7519(9) 0.2008(6) 0.3747(11) 0.249(6) Uani 1 1 d DU . .
H2S H 0.7440 0.1881 0.3187 0.374 Uiso 1 1 d RD . .

loop_
_atom_site_aniso_label
_atom_site_aniso_U_11
_atom_site_aniso_U_22
_atom_site_aniso_U_33
_atom_site_aniso_U_23
_atom_site_aniso_U_13
_atom_site_aniso_U_12
C1 0.019(2) 0.023(2) 0.024(2) 0.0004(17) 0.0014(17) 0.0053(17)
C2 0.019(2) 0.030(2) 0.034(2) 0.0004(19) -0.0005(18) 0.0040(18)
C3 0.025(2) 0.023(2) 0.035(3) 0.0019(18) -0.0015(19) -0.0017(17)
C4 0.019(2) 0.0187(19) 0.023(2) -0.0006(16) 0.0034(16) -0.0030(16)
C5 0.023(2) 0.0178(19) 0.021(2) -0.0003(16) 0.0029(17) -0.0013(16)
C6 0.022(2) 0.0161(19) 0.039(3) 0.0023(18) -0.0039(19) -0.0004(16)
C7 0.047(3) 0.022(2) 0.038(3) -0.003(2) -0.012(2) 0.001(2)
C8 0.072(4) 0.024(2) 0.054(4) -0.006(2) -0.018(3) -0.006(3)
C9 0.058(4) 0.024(3) 0.089(5) 0.001(3) -0.036(4) -0.008(3)
C10 0.026(3) 0.032(3) 0.107(6) 0.025(3) -0.003(3) -0.009(2)
C11 0.027(2) 0.028(2) 0.065(4) 0.007(2) 0.006(2) -0.001(2)
C12 0.023(2) 0.0159(18) 0.018(2) 0.0002(16) 0.0044(16) 0.0001(16)
C13 0.029(2) 0.0177(19) 0.025(2) -0.0003(17) 0.0031(18) 0.0011(17)
C14 0.029(2) 0.019(2) 0.028(2) -0.0016(17) 0.0020(19) 0.0047(17)
C15 0.022(2) 0.0197(19) 0.022(2) -0.0007(16) 0.0005(17) 0.0045(16)
C16 0.026(2) 0.022(2) 0.027(2) -0.0062(17) 0.0001(18) 0.0035(17)
C17 0.022(2) 0.025(2) 0.046(3) -0.011(2) -0.005(2) 0.0058(18)
C18 0.037(3) 0.042(3) 0.049(3) -0.010(3) -0.019(3) 0.017(2)
C19 0.052(3) 0.043(3) 0.061(4) -0.006(3) -0.028(3) 0.017(3)
C20 0.035(3) 0.035(3) 0.074(4) -0.018(3) -0.024(3) 0.016(2)
C21 0.044(3) 0.044(3) 0.088(5) -0.026(3) 0.010(3) 0.021(3)
C22 0.041(3) 0.045(3) 0.051(4) -0.008(3) 0.000(3) 0.016(2)
C23 0.022(2) 0.025(2) 0.026(2) -0.0030(18) 0.0014(18) 0.0050(17)
C24 0.020(2) 0.029(2) 0.035(3) -0.0050(19) -0.0047(18) 0.0023(17)
C25 0.022(2) 0.028(2) 0.036(3) -0.006(2) -0.0033(19) -0.0039(18)
C26 0.023(2) 0.023(2) 0.023(2) -0.0043(17) 0.0002(17) -0.0045(17)
C27 0.027(2) 0.022(2) 0.022(2) -0.0025(17) 0.0028(18) -0.0034(17)
C28 0.056(3) 0.024(2) 0.033(3) -0.001(2) 0.000(2) -0.009(2)
C29 0.075(4) 0.029(3) 0.044(3) -0.004(2) -0.009(3) -0.015(3)
C30 0.057(4) 0.034(3) 0.084(5) -0.017(3) -0.005(3) -0.022(3)
C31 0.053(4) 0.041(3) 0.083(5) -0.008(3) 0.029(3) -0.025(3)
C32 0.051(3) 0.035(3) 0.047(3) -0.014(2) 0.021(3) -0.012(2)
C33 0.026(2) 0.019(2) 0.038(3) -0.0021(18) 0.0007(19) -0.0014(17)
C34 0.026(2) 0.020(2) 0.022(2) -0.0023(17) 0.0036(17) -0.0020(17)
C35 0.034(2) 0.018(2) 0.034(3) -0.0017(18) 0.003(2) 0.0004(18)
C36 0.033(2) 0.018(2) 0.043(3) 0.0005(19) 0.002(2) 0.0048(18)
C37 0.029(2) 0.0177(19) 0.026(2) -0.0016(17) 0.0010(18) 0.0051(17)
C38 0.025(2) 0.022(2) 0.031(3) 0.0001(18) -0.0001(19) 0.0070(17)
C39 0.034(3) 0.039(3) 0.052(4) -0.008(2) -0.005(2) 0.013(2)
C40 0.044(3) 0.042(3) 0.084(5) -0.022(3) -0.001(3) 0.017(3)
C41 0.042(3) 0.034(3) 0.100(6) -0.009(3) -0.024(3) 0.017(3)
C42 0.055(4) 0.030(3) 0.079(5) 0.003(3) -0.033(3) 0.010(3)
C43 0.040(3) 0.025(2) 0.054(4) 0.000(2) -0.015(3) 0.007(2)
C44 0.030(2) 0.016(2) 0.052(3) -0.002(2) -0.008(2) 0.0052(18)
C45 0.076(5) 0.087(5) 0.046(4) 0.025(3) 0.036(3) 0.052(4)
C46 0.046(3) 0.063(4) 0.032(3) 0.009(3) 0.017(2) 0.022(3)
C1S 0.075(4) 0.030(3) 0.051(4) 0.000(2) 0.017(3) -0.006(3)
C3S 0.106(7) 0.191(9) 0.107(7) -0.013(7) 0.032(6) -0.001(7)
C4S 0.132(6) 0.136(6) 0.133(6) -0.001(4) 0.020(4) -0.017(4)
C5S 0.105(7) 0.142(8) 0.129(8) -0.003(7) -0.015(6) 0.010(6)
C6S 0.093(6) 0.193(9) 0.132(8) 0.034(7) 0.001(6) -0.014(7)
F1 0.050(2) 0.0501(19) 0.076(3) 0.0102(18) 0.0328(18) -0.0042(16)
F2 0.0377(19) 0.054(2) 0.180(5) 0.031(3) 0.014(2) -0.0199(17)
F3 0.087(3) 0.0456(19) 0.128(3) -0.006(2) -0.043(2) -0.0282(19)
F4 0.119(3) 0.0471(19) 0.065(2) -0.0248(18) -0.023(2) -0.005(2)
F5 0.068(2) 0.0407(17) 0.0342(17) -0.0083(13) 0.0137(15) -0.0081(15)
F6 0.075(3) 0.094(3) 0.042(2) 0.0110(19) -0.0002(18) 0.046(2)
F7 0.098(3) 0.086(3) 0.075(3) 0.011(2) -0.035(2) 0.046(3)
F8 0.062(2) 0.047(2) 0.116(3) -0.030(2) -0.043(2) 0.0362(18)
F9 0.088(3) 0.094(3) 0.113(4) -0.011(3) 0.036(3) 0.058(3)
F10 0.079(3) 0.076(3) 0.072(3) 0.009(2) 0.038(2) 0.038(2)
F11 0.095(3) 0.075(2) 0.057(2) -0.0188(18) 0.040(2) -0.042(2)
F12 0.104(3) 0.089(3) 0.113(3) -0.015(2) 0.048(3) -0.060(2)
F13 0.098(3) 0.054(2) 0.118(4) -0.022(2) -0.008(3) -0.051(2)
F14 0.117(3) 0.051(2) 0.055(2) -0.0147(17) -0.015(2) -0.028(2)
F15 0.066(2) 0.0488(19) 0.044(2) 0.0030(15) -0.0117(17) 0.0131(16)
F16 0.084(3) 0.055(2) 0.093(3) 0.008(2) -0.050(2) 0.022(2)
F17 0.058(2) 0.060(2) 0.157(5) -0.014(3) -0.031(3) 0.044(2)
F18 0.066(3) 0.091(3) 0.114(4) -0.039(3) 0.007(2) 0.047(2)
F19 0.053(2) 0.063(2) 0.055(2) -0.0148(17) 0.0074(17) 0.0219(17)
F20 0.095(2) 0.0476(18) 0.0355(17) -0.0042(14) 0.0117(17) -0.0284(18)
Ga1 0.0190(2) 0.0148(2) 0.0207(2) -0.00198(18) 0.00153(16) 0.00198(18)
N1 0.0230(18) 0.0188(16) 0.0240(19) -0.0025(14) -0.0001(15) 0.0033(14)
N2 0.0199(17) 0.0154(16) 0.0233(18) -0.0012(13) 0.0003(14) 0.0018(13)
N3 0.0214(17) 0.0176(16) 0.0214(19) -0.0017(14) 0.0009(14) 0.0041(13)
N4 0.0218(17) 0.0154(16) 0.0241(18) -0.0031(14) 0.0018(14) 0.0037(14)
O1 0.0314(17) 0.0296(16) 0.0272(17) 0.0008(13) 0.0098(13) 0.0049(13)
O2 0.0314(16) 0.0272(15) 0.0208(16) 0.0021(12) 0.0080(13) 0.0052(13)
O1S 0.120(3) 0.0319(19) 0.040(2) -0.0016(17) -0.022(2) 0.002(2)
O3S 0.070(4) 0.303(13) 0.085(5) -0.041(7) 0.020(4) -0.023(6)
C2S 0.094(6) 0.191(9) 0.109(7) 0.027(7) 0.026(6) -0.017(6)
O2S 0.249(6) 0.250(6) 0.249(6) 0.0002(11) 0.0148(12) -0.0002(11)

_geom_special_details            
; 
 All esds (except the esd in the dihedral angle between two l.s. planes) 
 are estimated using the full covariance matrix.  The cell esds are taken 
 into account individually in the estimation of esds in distances, angles 
 and torsion angles; correlations between esds in cell parameters are only 
 used when they are defined by crystal symmetry.  An approximate (isotropic) 
 treatment of cell esds is used for estimating esds involving l.s. planes. 
;

loop_
_geom_bond_atom_site_label_1
_geom_bond_atom_site_label_2
_geom_bond_distance
_geom_bond_site_symmetry_2
_geom_bond_publ_flag
C1 N2 1.360(5) . ?
C1 C38 1.389(6) . ?
C1 C2 1.450(6) . ?
C2 C3 1.354(6) . ?
C3 C4 1.443(6) . ?
C4 N2 1.366(5) . ?
C4 C5 1.400(6) . ?
C5 C12 1.393(6) . ?
C5 C6 1.495(6) . ?
C6 C11 1.384(7) . ?
C6 C7 1.395(7) . ?
C7 F5 1.332(6) . ?
C7 C8 1.373(7) . ?
C8 F4 1.346(7) . ?
C8 C9 1.346(9) . ?
C9 F3 1.336(6) . ?
C9 C10 1.389(10) . ?
C10 F2 1.334(7) . ?
C10 C11 1.389(8) . ?
C11 F1 1.339(7) . ?
C12 N3 1.373(5) . ?
C12 C13 1.446(5) . ?
C13 C14 1.350(6) . ?
C14 C15 1.444(6) . ?
C15 N3 1.370(5) . ?
C15 C16 1.393(6) . ?
C16 C23 1.400(6) . ?
C16 C17 1.499(6) . ?
C17 C22 1.364(7) . ?
C17 C18 1.394(8) . ?
C18 F6 1.318(7) . ?
C18 C19 1.399(7) . ?
C19 F7 1.339(8) . ?
C19 C20 1.348(9) . ?
C20 F8 1.342(6) . ?
C20 C21 1.360(9) . ?
C21 F9 1.339(7) . ?
C21 C22 1.403(8) . ?
C22 F10 1.332(7) . ?
C23 N4 1.371(5) . ?
C23 C24 1.435(6) . ?
C24 C25 1.348(6) . ?
C25 C26 1.446(6) . ?
C26 N4 1.366(5) . ?
C26 C27 1.406(6) . ?
C27 C34 1.392(6) . ?
C27 C33 1.498(6) . ?
C28 F20 1.337(6) . ?
C28 C29 1.382(7) . ?
C28 C33 1.388(7) . ?
C29 F14 1.361(7) . ?
C29 C30 1.357(9) . ?
C30 F13 1.348(6) . ?
C30 C31 1.360(9) . ?
C31 F12 1.341(7) . ?
C31 C32 1.385(8) . ?
C32 F11 1.339(6) . ?
C32 C33 1.371(7) . ?
C34 N1 1.374(5) . ?
C34 C35 1.447(6) . ?
C35 C36 1.351(7) . ?
C36 C37 1.440(6) . ?
C37 N1 1.376(5) . ?
C37 C38 1.399(6) . ?
C38 C44 1.496(6) . ?
C39 F19 1.352(7) . ?
C39 C44 1.377(7) . ?
C39 C40 1.382(7) . ?
C40 F18 1.345(7) . ?
C40 C41 1.362(10) . ?
C41 F17 1.340(6) . ?
C41 C42 1.366(10) . ?
C42 F16 1.340(7) . ?
C42 C43 1.386(7) . ?
C43 F15 1.326(7) . ?
C43 C44 1.391(7) . ?
C45 O1 1.392(6) . ?
C46 O2 1.397(6) . ?
C1S O1S 1.377(6) . ?
C3S C4S 1.393(15) . ?
C3S O3S 1.459(13) . ?
C5S C6S 1.532(16) . ?
C5S O3S 1.563(15) . ?
Ga1 O2 1.882(3) . ?
Ga1 N1 2.040(3) . ?
Ga1 N3 2.040(3) . ?
Ga1 N4 2.046(3) . ?
Ga1 N2 2.054(3) . ?
Ga1 O1 2.085(3) . ?
C2S O2S 1.342(12) . ?

loop_
_geom_angle_atom_site_label_1
_geom_angle_atom_site_label_2
_geom_angle_atom_site_label_3
_geom_angle
_geom_angle_site_symmetry_1
_geom_angle_site_symmetry_3
_geom_angle_publ_flag
N2 C1 C38 125.3(4) . . ?
N2 C1 C2 109.6(4) . . ?
C38 C1 C2 125.1(4) . . ?
C3 C2 C1 106.7(4) . . ?
C2 C3 C4 107.0(4) . . ?
N2 C4 C5 125.7(4) . . ?
N2 C4 C3 109.6(4) . . ?
C5 C4 C3 124.8(4) . . ?
C12 C5 C4 125.9(4) . . ?
C12 C5 C6 117.6(4) . . ?
C4 C5 C6 116.5(4) . . ?
C11 C6 C7 116.1(4) . . ?
C11 C6 C5 122.7(4) . . ?
C7 C6 C5 121.2(4) . . ?
F5 C7 C8 118.3(5) . . ?
F5 C7 C6 119.4(4) . . ?
C8 C7 C6 122.3(5) . . ?
F4 C8 C9 119.4(5) . . ?
F4 C8 C7 120.1(6) . . ?
C9 C8 C7 120.5(6) . . ?
F3 C9 C8 121.3(7) . . ?
F3 C9 C10 118.8(7) . . ?
C8 C9 C10 119.8(5) . . ?
F2 C10 C9 121.0(6) . . ?
F2 C10 C11 119.6(7) . . ?
C9 C10 C11 119.4(5) . . ?
F1 C11 C6 119.3(4) . . ?
F1 C11 C10 118.8(5) . . ?
C6 C11 C10 121.9(6) . . ?
N3 C12 C5 125.8(4) . . ?
N3 C12 C13 109.6(3) . . ?
C5 C12 C13 124.6(4) . . ?
C14 C13 C12 107.0(4) . . ?
C13 C14 C15 107.1(4) . . ?
N3 C15 C16 125.0(4) . . ?
N3 C15 C14 109.8(4) . . ?
C16 C15 C14 125.2(4) . . ?
C15 C16 C23 126.3(4) . . ?
C15 C16 C17 115.9(4) . . ?
C23 C16 C17 117.8(4) . . ?
C22 C17 C18 117.1(5) . . ?
C22 C17 C16 121.1(5) . . ?
C18 C17 C16 121.5(4) . . ?
F6 C18 C17 120.5(4) . . ?
F6 C18 C19 118.4(5) . . ?
C17 C18 C19 121.0(6) . . ?
F7 C19 C20 120.5(5) . . ?
F7 C19 C18 119.3(6) . . ?
C20 C19 C18 120.2(6) . . ?
F8 C20 C19 120.6(6) . . ?
F8 C20 C21 119.2(6) . . ?
C19 C20 C21 120.2(5) . . ?
F9 C21 C20 121.1(5) . . ?
F9 C21 C22 118.9(7) . . ?
C20 C21 C22 119.9(6) . . ?
F10 C22 C17 119.6(5) . . ?
F10 C22 C21 118.8(5) . . ?
C17 C22 C21 121.6(6) . . ?
N4 C23 C16 124.3(4) . . ?
N4 C23 C24 110.2(4) . . ?
C16 C23 C24 125.5(4) . . ?
C25 C24 C23 106.9(4) . . ?
C24 C25 C26 107.0(4) . . ?
N4 C26 C27 125.5(4) . . ?
N4 C26 C25 109.7(4) . . ?
C27 C26 C25 124.8(4) . . ?
C34 C27 C26 126.0(4) . . ?
C34 C27 C33 117.5(4) . . ?
C26 C27 C33 116.5(4) . . ?
F20 C28 C29 118.3(5) . . ?
F20 C28 C33 120.2(4) . . ?
C29 C28 C33 121.5(5) . . ?
F14 C29 C30 120.2(5) . . ?
F14 C29 C28 119.9(5) . . ?
C30 C29 C28 119.8(5) . . ?
F13 C30 C29 119.6(6) . . ?
F13 C30 C31 120.0(6) . . ?
C29 C30 C31 120.5(5) . . ?
F12 C31 C30 120.9(5) . . ?
F12 C31 C32 119.9(6) . . ?
C30 C31 C32 119.2(5) . . ?
F11 C32 C33 118.9(4) . . ?
F11 C32 C31 118.8(5) . . ?
C33 C32 C31 122.3(5) . . ?
C32 C33 C28 116.6(4) . . ?
C32 C33 C27 122.5(4) . . ?
C28 C33 C27 120.8(4) . . ?
N1 C34 C27 125.5(4) . . ?
N1 C34 C35 109.6(4) . . ?
C27 C34 C35 125.0(4) . . ?
C36 C35 C34 107.0(4) . . ?
C35 C36 C37 107.3(4) . . ?
N1 C37 C38 124.4(4) . . ?
N1 C37 C36 109.7(4) . . ?
C38 C37 C36 126.0(4) . . ?
C1 C38 C37 126.5(4) . . ?
C1 C38 C44 116.5(4) . . ?
C37 C38 C44 116.9(4) . . ?
F19 C39 C44 119.5(4) . . ?
F19 C39 C40 117.6(5) . . ?
C44 C39 C40 122.8(6) . . ?
F18 C40 C41 120.5(5) . . ?
F18 C40 C39 120.6(6) . . ?
C41 C40 C39 118.9(6) . . ?
F17 C41 C40 119.9(7) . . ?
F17 C41 C42 119.4(6) . . ?
C40 C41 C42 120.7(5) . . ?
F16 C42 C41 120.9(5) . . ?
F16 C42 C43 119.3(6) . . ?
C41 C42 C43 119.8(6) . . ?
F15 C43 C42 118.6(5) . . ?
F15 C43 C44 120.2(4) . . ?
C42 C43 C44 121.3(6) . . ?
C39 C44 C43 116.6(4) . . ?
C39 C44 C38 120.7(5) . . ?
C43 C44 C38 122.8(5) . . ?
C4S C3S O3S 114.2(11) . . ?
C6S C5S O3S 99.6(10) . . ?
O2 Ga1 N1 96.19(14) . . ?
O2 Ga1 N3 91.95(13) . . ?
N1 Ga1 N3 171.85(14) . . ?
O2 Ga1 N4 93.79(14) . . ?
N1 Ga1 N4 90.30(13) . . ?
N3 Ga1 N4 89.11(13) . . ?
O2 Ga1 N2 93.34(14) . . ?
N1 Ga1 N2 89.33(13) . . ?
N3 Ga1 N2 90.25(13) . . ?
N4 Ga1 N2 172.85(14) . . ?
O2 Ga1 O1 179.49(14) . . ?
N1 Ga1 O1 83.67(13) . . ?
N3 Ga1 O1 88.18(13) . . ?
N4 Ga1 O1 85.72(13) . . ?
N2 Ga1 O1 87.15(13) . . ?
C34 N1 C37 106.4(3) . . ?
C34 N1 Ga1 126.4(3) . . ?
C37 N1 Ga1 127.1(3) . . ?
C1 N2 C4 107.2(3) . . ?
C1 N2 Ga1 126.5(3) . . ?
C4 N2 Ga1 125.9(3) . . ?
C15 N3 C12 106.5(3) . . ?
C15 N3 Ga1 127.1(3) . . ?
C12 N3 Ga1 126.1(3) . . ?
C26 N4 C23 106.2(3) . . ?
C26 N4 Ga1 126.3(3) . . ?
C23 N4 Ga1 127.5(3) . . ?
C45 O1 Ga1 131.3(3) . . ?
C46 O2 Ga1 124.4(3) . . ?
C3S O3S C5S 117.1(10) . . ?

loop_
_geom_torsion_atom_site_label_1
_geom_torsion_atom_site_label_2
_geom_torsion_atom_site_label_3
_geom_torsion_atom_site_label_4
_geom_torsion
_geom_torsion_site_symmetry_1
_geom_torsion_site_symmetry_2
_geom_torsion_site_symmetry_3
_geom_torsion_site_symmetry_4
_geom_torsion_publ_flag
N2 C1 C2 C3 -0.7(5) . . . . ?
C38 C1 C2 C3 178.9(4) . . . . ?
C1 C2 C3 C4 0.8(5) . . . . ?
C2 C3 C4 N2 -0.7(5) . . . . ?
C2 C3 C4 C5 178.6(4) . . . . ?
N2 C4 C5 C12 1.7(7) . . . . ?
C3 C4 C5 C12 -177.5(4) . . . . ?
N2 C4 C5 C6 -176.9(4) . . . . ?
C3 C4 C5 C6 3.9(6) . . . . ?
C12 C5 C6 C11 107.2(5) . . . . ?
C4 C5 C6 C11 -74.1(6) . . . . ?
C12 C5 C6 C7 -74.7(5) . . . . ?
C4 C5 C6 C7 104.0(5) . . . . ?
C11 C6 C7 F5 -179.2(4) . . . . ?
C5 C6 C7 F5 2.6(6) . . . . ?
C11 C6 C7 C8 0.5(7) . . . . ?
C5 C6 C7 C8 -177.8(5) . . . . ?
F5 C7 C8 F4 -1.3(8) . . . . ?
C6 C7 C8 F4 179.0(5) . . . . ?
F5 C7 C8 C9 179.6(5) . . . . ?
C6 C7 C8 C9 0.0(8) . . . . ?
F4 C8 C9 F3 0.1(9) . . . . ?
C7 C8 C9 F3 179.2(5) . . . . ?
F4 C8 C9 C10 -178.7(5) . . . . ?
C7 C8 C9 C10 0.3(9) . . . . ?
F3 C9 C10 F2 1.3(8) . . . . ?
C8 C9 C10 F2 -179.9(5) . . . . ?
F3 C9 C10 C11 -179.9(5) . . . . ?
C8 C9 C10 C11 -1.1(9) . . . . ?
C7 C6 C11 F1 179.5(4) . . . . ?
C5 C6 C11 F1 -2.4(7) . . . . ?
C7 C6 C11 C10 -1.2(7) . . . . ?
C5 C6 C11 C10 177.0(4) . . . . ?
F2 C10 C11 F1 -0.3(8) . . . . ?
C9 C10 C11 F1 -179.1(5) . . . . ?
F2 C10 C11 C6 -179.6(5) . . . . ?
C9 C10 C11 C6 1.6(8) . . . . ?
C4 C5 C12 N3 -0.4(7) . . . . ?
C6 C5 C12 N3 178.2(4) . . . . ?
C4 C5 C12 C13 178.0(4) . . . . ?
C6 C5 C12 C13 -3.4(6) . . . . ?
N3 C12 C13 C14 0.5(5) . . . . ?
C5 C12 C13 C14 -178.1(4) . . . . ?
C12 C13 C14 C15 -0.6(5) . . . . ?
C13 C14 C15 N3 0.4(5) . . . . ?
C13 C14 C15 C16 -179.0(4) . . . . ?
N3 C15 C16 C23 0.0(7) . . . . ?
C14 C15 C16 C23 179.4(4) . . . . ?
N3 C15 C16 C17 -178.6(4) . . . . ?
C14 C15 C16 C17 0.7(7) . . . . ?
C15 C16 C17 C22 82.5(6) . . . . ?
C23 C16 C17 C22 -96.3(6) . . . . ?
C15 C16 C17 C18 -91.5(6) . . . . ?
C23 C16 C17 C18 89.7(6) . . . . ?
C22 C17 C18 F6 178.4(5) . . . . ?
C16 C17 C18 F6 -7.3(8) . . . . ?
C22 C17 C18 C19 0.4(8) . . . . ?
C16 C17 C18 C19 174.7(5) . . . . ?
F6 C18 C19 F7 2.5(8) . . . . ?
C17 C18 C19 F7 -179.4(5) . . . . ?
F6 C18 C19 C20 -179.3(5) . . . . ?
C17 C18 C19 C20 -1.2(9) . . . . ?
F7 C19 C20 F8 1.1(9) . . . . ?
C18 C19 C20 F8 -177.1(5) . . . . ?
F7 C19 C20 C21 179.6(6) . . . . ?
C18 C19 C20 C21 1.3(9) . . . . ?
F8 C20 C21 F9 0.4(9) . . . . ?
C19 C20 C21 F9 -178.1(6) . . . . ?
F8 C20 C21 C22 177.7(5) . . . . ?
C19 C20 C21 C22 -0.8(9) . . . . ?
C18 C17 C22 F10 179.4(5) . . . . ?
C16 C17 C22 F10 5.1(8) . . . . ?
C18 C17 C22 C21 0.2(8) . . . . ?
C16 C17 C22 C21 -174.1(5) . . . . ?
F9 C21 C22 F10 -1.8(9) . . . . ?
C20 C21 C22 F10 -179.2(6) . . . . ?
F9 C21 C22 C17 177.4(5) . . . . ?
C20 C21 C22 C17 0.0(9) . . . . ?
C15 C16 C23 N4 2.0(7) . . . . ?
C17 C16 C23 N4 -179.3(4) . . . . ?
C15 C16 C23 C24 -176.1(4) . . . . ?
C17 C16 C23 C24 2.5(7) . . . . ?
N4 C23 C24 C25 -0.5(5) . . . . ?
C16 C23 C24 C25 177.9(4) . . . . ?
C23 C24 C25 C26 -0.1(5) . . . . ?
C24 C25 C26 N4 0.7(5) . . . . ?
C24 C25 C26 C27 -179.7(4) . . . . ?
N4 C26 C27 C34 -1.7(7) . . . . ?
C25 C26 C27 C34 178.7(4) . . . . ?
N4 C26 C27 C33 178.6(4) . . . . ?
C25 C26 C27 C33 -1.0(7) . . . . ?
F20 C28 C29 F14 -1.9(8) . . . . ?
C33 C28 C29 F14 178.5(5) . . . . ?
F20 C28 C29 C30 -179.6(6) . . . . ?
C33 C28 C29 C30 0.8(9) . . . . ?
F14 C29 C30 F13 2.1(10) . . . . ?
C28 C29 C30 F13 179.8(6) . . . . ?
F14 C29 C30 C31 -176.6(6) . . . . ?
C28 C29 C30 C31 1.1(10) . . . . ?
F13 C30 C31 F12 -1.0(11) . . . . ?
C29 C30 C31 F12 177.7(6) . . . . ?
F13 C30 C31 C32 179.8(6) . . . . ?
C29 C30 C31 C32 -1.6(11) . . . . ?
F12 C31 C32 F11 1.4(10) . . . . ?
C30 C31 C32 F11 -179.3(6) . . . . ?
F12 C31 C32 C33 -179.2(6) . . . . ?
C30 C31 C32 C33 0.1(10) . . . . ?
F11 C32 C33 C28 -178.9(5) . . . . ?
C31 C32 C33 C28 1.8(8) . . . . ?
F11 C32 C33 C27 2.6(8) . . . . ?
C31 C32 C33 C27 -176.8(5) . . . . ?
F20 C28 C33 C32 178.2(5) . . . . ?
C29 C28 C33 C32 -2.2(8) . . . . ?
F20 C28 C33 C27 -3.3(7) . . . . ?
C29 C28 C33 C27 176.3(5) . . . . ?
C34 C27 C33 C32 -91.3(6) . . . . ?
C26 C27 C33 C32 88.5(6) . . . . ?
C34 C27 C33 C28 90.3(6) . . . . ?
C26 C27 C33 C28 -90.0(5) . . . . ?
C26 C27 C34 N1 1.5(7) . . . . ?
C33 C27 C34 N1 -178.8(4) . . . . ?
C26 C27 C34 C35 -178.4(4) . . . . ?
C33 C27 C34 C35 1.2(7) . . . . ?
N1 C34 C35 C36 0.4(5) . . . . ?
C27 C34 C35 C36 -179.6(4) . . . . ?
C34 C35 C36 C37 0.1(5) . . . . ?
C35 C36 C37 N1 -0.6(5) . . . . ?
C35 C36 C37 C38 -179.3(5) . . . . ?
N2 C1 C38 C37 0.1(8) . . . . ?
C2 C1 C38 C37 -179.4(4) . . . . ?
N2 C1 C38 C44 -178.3(4) . . . . ?
C2 C1 C38 C44 2.2(7) . . . . ?
N1 C37 C38 C1 -3.3(8) . . . . ?
C36 C37 C38 C1 175.2(5) . . . . ?
N1 C37 C38 C44 175.1(4) . . . . ?
C36 C37 C38 C44 -6.4(7) . . . . ?
F19 C39 C40 F18 1.0(9) . . . . ?
C44 C39 C40 F18 179.8(5) . . . . ?
F19 C39 C40 C41 -176.9(6) . . . . ?
C44 C39 C40 C41 1.9(9) . . . . ?
F18 C40 C41 F17 1.5(10) . . . . ?
C39 C40 C41 F17 179.4(6) . . . . ?
F18 C40 C41 C42 -179.2(6) . . . . ?
C39 C40 C41 C42 -1.3(10) . . . . ?
F17 C41 C42 F16 -1.2(9) . . . . ?
C40 C41 C42 F16 179.5(6) . . . . ?
F17 C41 C42 C43 179.1(5) . . . . ?
C40 C41 C42 C43 -0.3(10) . . . . ?
F16 C42 C43 F15 0.8(8) . . . . ?
C41 C42 C43 F15 -179.4(5) . . . . ?
F16 C42 C43 C44 -178.5(5) . . . . ?
C41 C42 C43 C44 1.3(9) . . . . ?
F19 C39 C44 C43 177.9(5) . . . . ?
C40 C39 C44 C43 -0.8(8) . . . . ?
F19 C39 C44 C38 -1.6(7) . . . . ?
C40 C39 C44 C38 179.6(5) . . . . ?
F15 C43 C44 C39 -180.0(5) . . . . ?
C42 C43 C44 C39 -0.7(8) . . . . ?
F15 C43 C44 C38 -0.5(7) . . . . ?
C42 C43 C44 C38 178.8(5) . . . . ?
C1 C38 C44 C39 109.5(5) . . . . ?
C37 C38 C44 C39 -69.0(6) . . . . ?
C1 C38 C44 C43 -70.0(6) . . . . ?
C37 C38 C44 C43 111.4(5) . . . . ?
C27 C34 N1 C37 179.3(4) . . . . ?
C35 C34 N1 C37 -0.7(5) . . . . ?
C27 C34 N1 Ga1 1.0(6) . . . . ?
C35 C34 N1 Ga1 -179.0(3) . . . . ?
C38 C37 N1 C34 179.5(4) . . . . ?
C36 C37 N1 C34 0.8(5) . . . . ?
C38 C37 N1 Ga1 -2.2(6) . . . . ?
C36 C37 N1 Ga1 179.0(3) . . . . ?
O2 Ga1 N1 C34 91.5(4) . . . . ?
N3 Ga1 N1 C34 -88.1(10) . . . . ?
N4 Ga1 N1 C34 -2.3(4) . . . . ?
N2 Ga1 N1 C34 -175.2(4) . . . . ?
O1 Ga1 N1 C34 -88.0(4) . . . . ?
O2 Ga1 N1 C37 -86.4(4) . . . . ?
N3 Ga1 N1 C37 93.9(10) . . . . ?
N4 Ga1 N1 C37 179.7(4) . . . . ?
N2 Ga1 N1 C37 6.9(4) . . . . ?
O1 Ga1 N1 C37 94.1(4) . . . . ?
C38 C1 N2 C4 -179.3(4) . . . . ?
C2 C1 N2 C4 0.3(5) . . . . ?
C38 C1 N2 Ga1 8.1(6) . . . . ?
C2 C1 N2 Ga1 -172.3(3) . . . . ?
C5 C4 N2 C1 -179.1(4) . . . . ?
C3 C4 N2 C1 0.2(5) . . . . ?
C5 C4 N2 Ga1 -6.4(6) . . . . ?
C3 C4 N2 Ga1 172.9(3) . . . . ?
O2 Ga1 N2 C1 86.5(3) . . . . ?
N1 Ga1 N2 C1 -9.6(4) . . . . ?
N3 Ga1 N2 C1 178.5(3) . . . . ?
N4 Ga1 N2 C1 -96.7(10) . . . . ?
O1 Ga1 N2 C1 -93.3(3) . . . . ?
O2 Ga1 N2 C4 -84.7(3) . . . . ?
N1 Ga1 N2 C4 179.1(3) . . . . ?
N3 Ga1 N2 C4 7.3(3) . . . . ?
N4 Ga1 N2 C4 92.1(11) . . . . ?
O1 Ga1 N2 C4 95.4(3) . . . . ?
C16 C15 N3 C12 179.4(4) . . . . ?
C14 C15 N3 C12 -0.1(5) . . . . ?
C16 C15 N3 Ga1 -6.5(6) . . . . ?
C14 C15 N3 Ga1 174.1(3) . . . . ?
C5 C12 N3 C15 178.4(4) . . . . ?
C13 C12 N3 C15 -0.3(5) . . . . ?
C5 C12 N3 Ga1 4.2(6) . . . . ?
C13 C12 N3 Ga1 -174.5(3) . . . . ?
O2 Ga1 N3 C15 -85.9(4) . . . . ?
N1 Ga1 N3 C15 93.7(10) . . . . ?
N4 Ga1 N3 C15 7.9(4) . . . . ?
N2 Ga1 N3 C15 -179.3(4) . . . . ?
O1 Ga1 N3 C15 93.6(4) . . . . ?
O2 Ga1 N3 C12 87.2(3) . . . . ?
N1 Ga1 N3 C12 -93.2(10) . . . . ?
N4 Ga1 N3 C12 -179.1(3) . . . . ?
N2 Ga1 N3 C12 -6.2(3) . . . . ?
O1 Ga1 N3 C12 -93.3(3) . . . . ?
C27 C26 N4 C23 179.4(4) . . . . ?
C25 C26 N4 C23 -1.0(5) . . . . ?
C27 C26 N4 Ga1 -0.7(6) . . . . ?
C25 C26 N4 Ga1 178.9(3) . . . . ?
C16 C23 N4 C26 -177.5(4) . . . . ?
C24 C23 N4 C26 0.9(5) . . . . ?
C16 C23 N4 Ga1 2.6(6) . . . . ?
C24 C23 N4 Ga1 -179.0(3) . . . . ?
O2 Ga1 N4 C26 -94.0(4) . . . . ?
N1 Ga1 N4 C26 2.2(4) . . . . ?
N3 Ga1 N4 C26 174.1(4) . . . . ?
N2 Ga1 N4 C26 89.2(11) . . . . ?
O1 Ga1 N4 C26 85.8(3) . . . . ?
O2 Ga1 N4 C23 85.8(4) . . . . ?
N1 Ga1 N4 C23 -177.9(4) . . . . ?
N3 Ga1 N4 C23 -6.1(4) . . . . ?
N2 Ga1 N4 C23 -90.9(11) . . . . ?
O1 Ga1 N4 C23 -94.3(4) . . . . ?
O2 Ga1 O1 C45 70(15) . . . . ?
N1 Ga1 O1 C45 144.6(6) . . . . ?
N3 Ga1 O1 C45 -35.4(6) . . . . ?
N4 Ga1 O1 C45 53.8(6) . . . . ?
N2 Ga1 O1 C45 -125.7(6) . . . . ?
N1 Ga1 O2 C46 39.6(4) . . . . ?
N3 Ga1 O2 C46 -140.4(4) . . . . ?
N4 Ga1 O2 C46 130.3(4) . . . . ?
N2 Ga1 O2 C46 -50.1(4) . . . . ?
O1 Ga1 O2 C46 115(15) . . . . ?
C4S C3S O3S C5S 174.0(11) . . . . ?
C6S C5S O3S C3S 170.2(9) . . . . ?

loop_
_geom_hbond_atom_site_label_D
_geom_hbond_atom_site_label_H
_geom_hbond_atom_site_label_A
_geom_hbond_distance_DH
_geom_hbond_distance_HA
_geom_hbond_distance_DA
_geom_hbond_angle_DHA
_geom_hbond_site_symmetry_A
O1S H1S O2 0.84 1.70 2.519(5) 164.6 4_566

_diffrn_measured_fraction_theta_max 0.998
_diffrn_reflns_theta_full        26.42
_diffrn_measured_fraction_theta_full 0.998
_refine_diff_density_max         0.983
_refine_diff_density_min         -0.603
_refine_diff_density_rms         0.097
####################################################################### 
# 
# This file contains crystal structure data downloaded from the 
# Cambridge Structural Database (CSD) hosted by the Cambridge 
# Crystallographic Data Centre (CCDC).
# 
# Full information about CCDC data access policies and citation 
# guidelines are available at http://www.ccdc.cam.ac.uk/access/V1 
# 
# Audit and citation data items may have been added by the CCDC. 
# Please retain this information to preserve the provenance of 
# this file and to allow appropriate attribution of the data. 
# 
#######################################################################

data_wn2018052503a
_database_code_depnum_ccdc_archive 'CCDC 1855038'
_audit_update_record             
;
2018-07-11 deposited with the CCDC.
2018-12-26 downloaded from the CCDC.
;

_audit_creation_method           SHELXL-97
_chemical_name_systematic        
; 
 ? 
;
_chemical_name_common            ?
_chemical_melting_point          ?
_chemical_formula_moiety         ?
_chemical_formula_sum            'C8 H20 Cl3 Ga N4'
_chemical_formula_weight         348.35

loop_
_atom_type_symbol
_atom_type_description
_atom_type_scat_dispersion_real
_atom_type_scat_dispersion_imag
_atom_type_scat_source
C C 0.0033 0.0016 'International Tables Vol C Tables 4.2.6.8 and 6.1.1.4'
H H 0.0000 0.0000 'International Tables Vol C Tables 4.2.6.8 and 6.1.1.4'
N N 0.0061 0.0033 'International Tables Vol C Tables 4.2.6.8 and 6.1.1.4'
Cl Cl 0.1484 0.1585 'International Tables Vol C Tables 4.2.6.8 and 6.1.1.4'
Ga Ga 0.2307 1.6083 'International Tables Vol C Tables 4.2.6.8 and 6.1.1.4'

_symmetry_cell_setting           Orthorhombic
_symmetry_space_group_name_H-M   Pna2(1)

loop_
_symmetry_equiv_pos_as_xyz
'x, y, z'
'-x, -y, z+1/2'
'x+1/2, -y+1/2, z'
'-x+1/2, y+1/2, z+1/2'

_cell_length_a                   14.5269(18)
_cell_length_b                   7.3499(9)
_cell_length_c                   12.7491(18)
_cell_angle_alpha                90.00
_cell_angle_beta                 90.00
_cell_angle_gamma                90.00
_cell_volume                     1361.2(3)
_cell_formula_units_Z            4
_cell_measurement_temperature    153(2)
_cell_measurement_reflns_used    9905
_cell_measurement_theta_min      3.20
_cell_measurement_theta_max      26.42

_exptl_crystal_description       block
_exptl_crystal_colour            colourless
_exptl_crystal_size_max          0.40
_exptl_crystal_size_mid          0.30
_exptl_crystal_size_min          0.20
_exptl_crystal_density_meas      ?
_exptl_crystal_density_diffrn    1.700
_exptl_crystal_density_method    'not measured'
_exptl_crystal_F_000             712
_exptl_absorpt_coefficient_mu    2.591
_exptl_absorpt_correction_type   multi-scan
_exptl_absorpt_correction_T_min  0.4238
_exptl_absorpt_correction_T_max  0.6253
_exptl_absorpt_process_details   sadabs

_exptl_special_details           
; 
 ? 
;

_diffrn_ambient_temperature      153(2)
_diffrn_radiation_wavelength     0.71073
_diffrn_radiation_type           MoK\a
_diffrn_radiation_source         'fine-focus sealed tube'
_diffrn_radiation_monochromator  graphite
_diffrn_measurement_device_type  'CCD area detector'
_diffrn_measurement_method       'phi and omega scans'
_diffrn_detector_area_resol_mean ?
_diffrn_reflns_number            15409
_diffrn_reflns_av_R_equivalents  0.0312
_diffrn_reflns_av_sigmaI/netI    0.0279
_diffrn_reflns_limit_h_min       -18
_diffrn_reflns_limit_h_max       18
_diffrn_reflns_limit_k_min       -9
_diffrn_reflns_limit_k_max       9
_diffrn_reflns_limit_l_min       -15
_diffrn_reflns_limit_l_max       14
_diffrn_reflns_theta_min         2.80
_diffrn_reflns_theta_max         26.43
_reflns_number_total             2697
_reflns_number_gt                2666
_reflns_threshold_expression     >2sigma(I)

_computing_data_collection       'Bruker SMART'
_computing_cell_refinement       'Bruker SMART'
_computing_data_reduction        'Bruker SAINT'
_computing_structure_solution    'SHELXS-97 (Sheldrick, 2008)'
_computing_structure_refinement  'SHELXL-97 (Sheldrick, 2008)'
_computing_molecular_graphics    'Bruker SHELXTL'
_computing_publication_material  'Bruker SHELXTL'

_refine_special_details          
; 
 Refinement of F^2^ against ALL reflections.  The weighted R-factor wR and 
 goodness of fit S are based on F^2^, conventional R-factors R are based 
 on F, with F set to zero for negative F^2^. The threshold expression of 
 F^2^ > 2sigma(F^2^) is used only for calculating R-factors(gt) etc. and is 
 not relevant to the choice of reflections for refinement.  R-factors based 
 on F^2^ are statistically about twice as large as those based on F, and R- 
 factors based on ALL data will be even larger. 
;

_refine_ls_structure_factor_coef Fsqd
_refine_ls_matrix_type           full
_refine_ls_weighting_scheme      calc
_refine_ls_weighting_details     
'calc w=1/[\s^2^(Fo^2^)+(0.0210P)^2^+0.7554P] where P=(Fo^2^+2Fc^2^)/3'
_atom_sites_solution_primary     direct
_atom_sites_solution_secondary   difmap
_atom_sites_solution_hydrogens   geom
_refine_ls_hydrogen_treatment    constr
_refine_ls_extinction_method     none
_refine_ls_extinction_coef       ?
_refine_ls_abs_structure_details 'Flack H D (1983), Acta Cryst. A39, 876-881'
_refine_ls_abs_structure_Flack   0.159(8)
_refine_ls_number_reflns         2697
_refine_ls_number_parameters     145
_refine_ls_number_restraints     1
_refine_ls_R_factor_all          0.0196
_refine_ls_R_factor_gt           0.0194
_refine_ls_wR_factor_ref         0.0472
_refine_ls_wR_factor_gt          0.0470
_refine_ls_goodness_of_fit_ref   1.033
_refine_ls_restrained_S_all      1.033
_refine_ls_shift/su_max          0.015
_refine_ls_shift/su_mean         0.003

loop_
_atom_site_label
_atom_site_type_symbol
_atom_site_fract_x
_atom_site_fract_y
_atom_site_fract_z
_atom_site_U_iso_or_equiv
_atom_site_adp_type
_atom_site_occupancy
_atom_site_symmetry_multiplicity
_atom_site_calc_flag
_atom_site_refinement_flags
_atom_site_disorder_assembly
_atom_site_disorder_group
Ga1 Ga 0.884161(12) 1.07625(2) 0.08278(3) 0.00899(6) Uani 1 1 d . . .
Cl1 Cl 0.94545(4) 1.28566(7) -0.03708(4) 0.01837(12) Uani 1 1 d . . .
Cl2 Cl 0.93681(4) 1.25054(7) 0.21969(4) 0.01821(12) Uani 1 1 d . . .
Cl3 Cl 0.69254(4) 0.55287(7) 0.16376(6) 0.02741(14) Uani 1 1 d . . .
N4 N 0.98758(10) 0.8781(2) 0.08501(19) 0.0116(3) Uani 1 1 d . . .
H4 H 1.0439 0.9353 0.0958 0.014 Uiso 1 1 calc R . .
N1 N 0.74733(10) 1.1635(2) 0.07988(19) 0.0125(3) Uani 1 1 d . . .
H1 H 0.7461 1.2888 0.0899 0.015 Uiso 1 1 calc R . .
N3 N 0.84273(12) 0.9332(2) -0.05483(16) 0.0140(4) Uani 1 1 d . . .
H3 H 0.8640 0.9997 -0.1120 0.017 Uiso 1 1 calc R . .
N2 N 0.82449(12) 0.8876(2) 0.18788(15) 0.0122(4) Uani 1 1 d . . .
H2 H 0.7962 0.7963 0.1491 0.015 Uiso 1 1 calc R . .
C1 C 0.75290(15) 0.9878(3) 0.24650(18) 0.0163(5) Uani 1 1 d . . .
H1A H 0.7812 1.0817 0.2919 0.020 Uiso 1 1 calc R . .
H1B H 0.7169 0.9035 0.2911 0.020 Uiso 1 1 calc R . .
C4 C 0.70961(15) 1.1223(3) -0.02575(19) 0.0174(5) Uani 1 1 d . . .
H4A H 0.7313 1.2146 -0.0766 0.021 Uiso 1 1 calc R . .
H4B H 0.6415 1.1269 -0.0237 0.021 Uiso 1 1 calc R . .
C3 C 0.74096(15) 0.9335(3) -0.0606(2) 0.0180(5) Uani 1 1 d . . .
H3A H 0.7151 0.8390 -0.0138 0.022 Uiso 1 1 calc R . .
H3B H 0.7203 0.9087 -0.1332 0.022 Uiso 1 1 calc R . .
C2 C 0.69148(15) 1.0755(3) 0.1644(2) 0.0167(5) Uani 1 1 d . . .
H2A H 0.6510 0.9818 0.1331 0.020 Uiso 1 1 calc R . .
H2B H 0.6519 1.1680 0.1983 0.020 Uiso 1 1 calc R . .
C8 C 0.97275(15) 0.7427(3) 0.17089(19) 0.0160(4) Uani 1 1 d . . .
H8A H 1.0315 0.7225 0.2084 0.019 Uiso 1 1 calc R . .
H8B H 0.9533 0.6253 0.1400 0.019 Uiso 1 1 calc R . .
C6 C 0.98881(15) 0.7904(3) -0.01987(19) 0.0174(5) Uani 1 1 d . . .
H6A H 1.0226 0.6736 -0.0159 0.021 Uiso 1 1 calc R . .
H6B H 1.0210 0.8701 -0.0706 0.021 Uiso 1 1 calc R . .
C7 C 0.90016(15) 0.8064(3) 0.24858(19) 0.0164(5) Uani 1 1 d . . .
H7A H 0.8772 0.7022 0.2903 0.020 Uiso 1 1 calc R . .
H7B H 0.9267 0.8975 0.2972 0.020 Uiso 1 1 calc R . .
C5 C 0.89078(15) 0.7561(3) -0.0569(2) 0.0186(5) Uani 1 1 d . . .
H5A H 0.8909 0.7056 -0.1289 0.022 Uiso 1 1 calc R . .
H5B H 0.8596 0.6684 -0.0098 0.022 Uiso 1 1 calc R . .

loop_
_atom_site_aniso_label
_atom_site_aniso_U_11
_atom_site_aniso_U_22
_atom_site_aniso_U_33
_atom_site_aniso_U_23
_atom_site_aniso_U_13
_atom_site_aniso_U_12
Ga1 0.00910(10) 0.00939(10) 0.00848(10) 0.00027(9) 0.00002(9) -0.00078(6)
Cl1 0.0213(3) 0.0162(2) 0.0177(3) 0.0040(2) 0.0047(2) -0.0049(2)
Cl2 0.0224(3) 0.0172(2) 0.0150(3) -0.0038(2) -0.0044(2) -0.00407(18)
Cl3 0.0159(2) 0.0162(2) 0.0501(4) -0.0052(2) -0.0062(3) 0.00125(18)
N4 0.0097(6) 0.0126(7) 0.0127(8) -0.0006(9) -0.0004(9) -0.0010(5)
N1 0.0123(7) 0.0128(7) 0.0124(8) 0.0040(8) 0.0008(8) 0.0004(6)
N3 0.0148(9) 0.0166(9) 0.0105(10) 0.0002(6) -0.0015(7) -0.0022(6)
N2 0.0118(8) 0.0132(8) 0.0118(10) 0.0008(7) 0.0012(7) 0.0001(6)
C1 0.0150(10) 0.0190(11) 0.0150(12) 0.0009(9) 0.0066(8) 0.0017(8)
C4 0.0146(10) 0.0221(11) 0.0154(12) 0.0061(9) -0.0054(9) 0.0000(8)
C3 0.0156(11) 0.0234(12) 0.0152(12) -0.0025(9) -0.0060(9) -0.0033(8)
C2 0.0122(9) 0.0208(12) 0.0171(12) 0.0027(9) 0.0047(9) 0.0013(7)
C8 0.0170(10) 0.0141(10) 0.0169(11) 0.0050(8) 0.0008(9) 0.0029(7)
C6 0.0185(10) 0.0171(10) 0.0165(12) -0.0031(8) 0.0041(9) 0.0038(8)
C7 0.0157(10) 0.0202(11) 0.0132(11) 0.0055(9) 0.0013(9) 0.0014(9)
C5 0.0224(11) 0.0175(11) 0.0160(12) -0.0072(9) -0.0004(9) 0.0010(8)

_geom_special_details            
; 
 All esds (except the esd in the dihedral angle between two l.s. planes) 
 are estimated using the full covariance matrix.  The cell esds are taken 
 into account individually in the estimation of esds in distances, angles 
 and torsion angles; correlations between esds in cell parameters are only 
 used when they are defined by crystal symmetry.  An approximate (isotropic) 
 treatment of cell esds is used for estimating esds involving l.s. planes. 
;

loop_
_geom_bond_atom_site_label_1
_geom_bond_atom_site_label_2
_geom_bond_distance
_geom_bond_site_symmetry_2
_geom_bond_publ_flag
Ga1 N1 2.0888(15) . ?
Ga1 N4 2.0926(15) . ?
Ga1 N2 2.1139(18) . ?
Ga1 N3 2.1320(19) . ?
Ga1 Cl2 2.2962(6) . ?
Ga1 Cl1 2.3445(6) . ?
N4 C6 1.485(3) . ?
N4 C8 1.495(3) . ?
N1 C4 1.485(3) . ?
N1 C2 1.496(3) . ?
N3 C5 1.477(3) . ?
N3 C3 1.480(3) . ?
N2 C7 1.471(3) . ?
N2 C1 1.477(3) . ?
C1 C2 1.519(3) . ?
C4 C3 1.526(3) . ?
C8 C7 1.520(3) . ?
C6 C5 1.521(3) . ?

loop_
_geom_angle_atom_site_label_1
_geom_angle_atom_site_label_2
_geom_angle_atom_site_label_3
_geom_angle
_geom_angle_site_symmetry_1
_geom_angle_site_symmetry_3
_geom_angle_publ_flag
N1 Ga1 N4 153.76(6) . . ?
N1 Ga1 N2 79.76(7) . . ?
N4 Ga1 N2 80.18(7) . . ?
N1 Ga1 N3 82.42(8) . . ?
N4 Ga1 N3 82.57(8) . . ?
N2 Ga1 N3 94.73(8) . . ?
N1 Ga1 Cl2 99.16(6) . . ?
N4 Ga1 Cl2 97.98(6) . . ?
N2 Ga1 Cl2 91.18(6) . . ?
N3 Ga1 Cl2 174.07(5) . . ?
N1 Ga1 Cl1 98.54(5) . . ?
N4 Ga1 Cl1 101.14(6) . . ?
N2 Ga1 Cl1 177.98(5) . . ?
N3 Ga1 Cl1 83.95(5) . . ?
Cl2 Ga1 Cl1 90.16(2) . . ?
C6 N4 C8 111.85(17) . . ?
C6 N4 Ga1 107.38(14) . . ?
C8 N4 Ga1 111.70(13) . . ?
C4 N1 C2 111.42(17) . . ?
C4 N1 Ga1 107.73(14) . . ?
C2 N1 Ga1 111.75(13) . . ?
C5 N3 C3 118.19(17) . . ?
C5 N3 Ga1 108.39(14) . . ?
C3 N3 Ga1 108.78(14) . . ?
C7 N2 C1 117.54(18) . . ?
C7 N2 Ga1 107.06(13) . . ?
C1 N2 Ga1 106.42(13) . . ?
N2 C1 C2 106.05(18) . . ?
N1 C4 C3 109.82(17) . . ?
N3 C3 C4 106.55(17) . . ?
N1 C2 C1 111.18(17) . . ?
N4 C8 C7 111.85(17) . . ?
N4 C6 C5 109.87(17) . . ?
N2 C7 C8 107.49(19) . . ?
N3 C5 C6 106.93(18) . . ?

loop_
_geom_torsion_atom_site_label_1
_geom_torsion_atom_site_label_2
_geom_torsion_atom_site_label_3
_geom_torsion_atom_site_label_4
_geom_torsion
_geom_torsion_site_symmetry_1
_geom_torsion_site_symmetry_2
_geom_torsion_site_symmetry_3
_geom_torsion_site_symmetry_4
_geom_torsion_publ_flag
N1 Ga1 N4 C6 70.7(3) . . . . ?
N2 Ga1 N4 C6 111.32(13) . . . . ?
N3 Ga1 N4 C6 15.18(13) . . . . ?
Cl2 Ga1 N4 C6 -158.86(12) . . . . ?
Cl1 Ga1 N4 C6 -67.12(12) . . . . ?
N1 Ga1 N4 C8 -52.2(3) . . . . ?
N2 Ga1 N4 C8 -11.65(14) . . . . ?
N3 Ga1 N4 C8 -107.80(15) . . . . ?
Cl2 Ga1 N4 C8 78.16(14) . . . . ?
Cl1 Ga1 N4 C8 169.90(13) . . . . ?
N4 Ga1 N1 C4 -70.9(3) . . . . ?
N2 Ga1 N1 C4 -111.54(13) . . . . ?
N3 Ga1 N1 C4 -15.30(13) . . . . ?
Cl2 Ga1 N1 C4 158.92(12) . . . . ?
Cl1 Ga1 N1 C4 67.37(12) . . . . ?
N4 Ga1 N1 C2 51.8(3) . . . . ?
N2 Ga1 N1 C2 11.18(15) . . . . ?
N3 Ga1 N1 C2 107.41(15) . . . . ?
Cl2 Ga1 N1 C2 -78.36(14) . . . . ?
Cl1 Ga1 N1 C2 -169.91(14) . . . . ?
N1 Ga1 N3 C5 -144.03(15) . . . . ?
N4 Ga1 N3 C5 14.39(14) . . . . ?
N2 Ga1 N3 C5 -65.04(14) . . . . ?
Cl2 Ga1 N3 C5 110.1(5) . . . . ?
Cl1 Ga1 N3 C5 116.49(14) . . . . ?
N1 Ga1 N3 C3 -14.33(14) . . . . ?
N4 Ga1 N3 C3 144.09(15) . . . . ?
N2 Ga1 N3 C3 64.66(14) . . . . ?
Cl2 Ga1 N3 C3 -120.2(5) . . . . ?
Cl1 Ga1 N3 C3 -113.81(14) . . . . ?
N1 Ga1 N2 C7 -162.48(15) . . . . ?
N4 Ga1 N2 C7 34.52(14) . . . . ?
N3 Ga1 N2 C7 116.12(14) . . . . ?
Cl2 Ga1 N2 C7 -63.38(13) . . . . ?
Cl1 Ga1 N2 C7 165.2(14) . . . . ?
N1 Ga1 N2 C1 -36.00(14) . . . . ?
N4 Ga1 N2 C1 161.00(15) . . . . ?
N3 Ga1 N2 C1 -117.40(14) . . . . ?
Cl2 Ga1 N2 C1 63.10(13) . . . . ?
Cl1 Ga1 N2 C1 -68.3(15) . . . . ?
C7 N2 C1 C2 173.09(17) . . . . ?
Ga1 N2 C1 C2 53.19(18) . . . . ?
C2 N1 C4 C3 -80.45(19) . . . . ?
Ga1 N1 C4 C3 42.47(19) . . . . ?
C5 N3 C3 C4 164.1(2) . . . . ?
Ga1 N3 C3 C4 40.0(2) . . . . ?
N1 C4 C3 N3 -55.6(2) . . . . ?
C4 N1 C2 C1 135.88(19) . . . . ?
Ga1 N1 C2 C1 15.3(2) . . . . ?
N2 C1 C2 N1 -45.3(2) . . . . ?
C6 N4 C8 C7 -133.24(19) . . . . ?
Ga1 N4 C8 C7 -12.8(2) . . . . ?
C8 N4 C6 C5 80.5(2) . . . . ?
Ga1 N4 C6 C5 -42.4(2) . . . . ?
C1 N2 C7 C8 -169.77(18) . . . . ?
Ga1 N2 C7 C8 -50.20(19) . . . . ?
N4 C8 C7 N2 41.8(2) . . . . ?
C3 N3 C5 C6 -164.5(2) . . . . ?
Ga1 N3 C5 C6 -40.2(2) . . . . ?
N4 C6 C5 N3 56.0(2) . . . . ?

_diffrn_measured_fraction_theta_max 0.992
_diffrn_reflns_theta_full        26.43
_diffrn_measured_fraction_theta_full 0.992
_refine_diff_density_max         0.508
_refine_diff_density_min         -0.493
_refine_diff_density_rms         0.059
####################################################################### 
# 
# This file contains crystal structure data downloaded from the 
# Cambridge Structural Database (CSD) hosted by the Cambridge 
# Crystallographic Data Centre (CCDC).
# 
# Full information about CCDC data access policies and citation 
# guidelines are available at http://www.ccdc.cam.ac.uk/access/V1 
# 
# Audit and citation data items may have been added by the CCDC. 
# Please retain this information to preserve the provenance of 
# this file and to allow appropriate attribution of the data. 
# 
#######################################################################

data_wn1a
_database_code_depnum_ccdc_archive 'CCDC 1855037'
_audit_update_record             
;
2018-07-11 deposited with the CCDC.
2018-12-26 downloaded from the CCDC.
;

_audit_creation_method           SHELXL-97
_chemical_name_systematic        
; 
 ? 
;
_chemical_name_common            ?
_chemical_melting_point          ?
_chemical_formula_moiety         ?
_chemical_formula_sum            'C44 H8 F20 Ga N4 O2'
_chemical_formula_weight         1074.26

loop_
_atom_type_symbol
_atom_type_description
_atom_type_scat_dispersion_real
_atom_type_scat_dispersion_imag
_atom_type_scat_source
C C 0.0181 0.0091 'International Tables Vol C Tables 4.2.6.8 and 6.1.1.4'
H H 0.0000 0.0000 'International Tables Vol C Tables 4.2.6.8 and 6.1.1.4'
N N 0.0311 0.0180 'International Tables Vol C Tables 4.2.6.8 and 6.1.1.4'
O O 0.0492 0.0322 'International Tables Vol C Tables 4.2.6.8 and 6.1.1.4'
Ga Ga -1.2846 0.7763 'International Tables Vol C Tables 4.2.6.8 and 6.1.1.4'
F F 0.0727 0.0534 'International Tables Vol C Tables 4.2.6.8 and 6.1.1.4'

_symmetry_cell_setting           Monoclinic
_symmetry_space_group_name_H-M   P2(1)/n

loop_
_symmetry_equiv_pos_as_xyz
'x, y, z'
'-x+1/2, y+1/2, -z+1/2'
'-x, -y, -z'
'x-1/2, -y-1/2, z-1/2'

_cell_length_a                   14.0662(18)
_cell_length_b                   5.6070(8)
_cell_length_c                   26.055(3)
_cell_angle_alpha                90.00
_cell_angle_beta                 95.056(5)
_cell_angle_gamma                90.00
_cell_volume                     2047.0(5)
_cell_formula_units_Z            2
_cell_measurement_temperature    153(2)
_cell_measurement_reflns_used    9836
_cell_measurement_theta_min      3.41
_cell_measurement_theta_max      68.49

_exptl_crystal_description       block
_exptl_crystal_colour            purple
_exptl_crystal_size_max          0.30
_exptl_crystal_size_mid          0.20
_exptl_crystal_size_min          0.10
_exptl_crystal_density_meas      ?
_exptl_crystal_density_diffrn    1.743
_exptl_crystal_density_method    'not measured'
_exptl_crystal_F_000             1054
_exptl_absorpt_coefficient_mu    2.190
_exptl_absorpt_correction_type   multi-scan
_exptl_absorpt_correction_T_min  0.5596
_exptl_absorpt_correction_T_max  0.8108
_exptl_absorpt_process_details   sadabs

_exptl_special_details           
; 
 ? 
;

_diffrn_ambient_temperature      153(2)
_diffrn_radiation_wavelength     1.54178
_diffrn_radiation_type           CuK\a
_diffrn_radiation_source         'fine-focus sealed tube'
_diffrn_radiation_monochromator  graphite
_diffrn_measurement_device_type  'CCD area detector'
_diffrn_measurement_method       'phi and omega scans'
_diffrn_detector_area_resol_mean ?
_diffrn_standards_number         ?
_diffrn_standards_interval_count ?
_diffrn_standards_interval_time  ?
_diffrn_standards_decay_%        ?
_diffrn_reflns_number            26358
_diffrn_reflns_av_R_equivalents  0.0474
_diffrn_reflns_av_sigmaI/netI    0.0250
_diffrn_reflns_limit_h_min       -16
_diffrn_reflns_limit_h_max       16
_diffrn_reflns_limit_k_min       -6
_diffrn_reflns_limit_k_max       6
_diffrn_reflns_limit_l_min       -31
_diffrn_reflns_limit_l_max       31
_diffrn_reflns_theta_min         3.41
_diffrn_reflns_theta_max         68.49
_reflns_number_total             3752
_reflns_number_gt                3346
_reflns_threshold_expression     >2sigma(I)

_computing_data_collection       'Bruker SMART'
_computing_cell_refinement       'Bruker SMART'
_computing_data_reduction        'Bruker SAINT'
_computing_structure_solution    'SHELXS-97 (Sheldrick, 1990)'
_computing_structure_refinement  'SHELXL-97 (Sheldrick, 1997)'
_computing_molecular_graphics    'Bruker SHELXTL'
_computing_publication_material  'Bruker SHELXTL'

_refine_special_details          
; 
 Refinement of F^2^ against ALL reflections.  The weighted R-factor wR and 
 goodness of fit S are based on F^2^, conventional R-factors R are based 
 on F, with F set to zero for negative F^2^. The threshold expression of 
 F^2^ > 2sigma(F^2^) is used only for calculating R-factors(gt) etc. and is 
 not relevant to the choice of reflections for refinement.  R-factors based 
 on F^2^ are statistically about twice as large as those based on F, and R- 
 factors based on ALL data will be even larger. 
;

_refine_ls_structure_factor_coef Fsqd
_refine_ls_matrix_type           full
_refine_ls_weighting_scheme      calc
_refine_ls_weighting_details     
'calc w=1/[\s^2^(Fo^2^)+(0.0503P)^2^+0.7591P] where P=(Fo^2^+2Fc^2^)/3'
_atom_sites_solution_primary     direct
_atom_sites_solution_secondary   difmap
_atom_sites_solution_hydrogens   geom
_refine_ls_hydrogen_treatment    constr
_refine_ls_extinction_method     none
_refine_ls_extinction_coef       ?
_refine_ls_number_reflns         3752
_refine_ls_number_parameters     322
_refine_ls_number_restraints     0
_refine_ls_R_factor_all          0.0342
_refine_ls_R_factor_gt           0.0303
_refine_ls_wR_factor_ref         0.0879
_refine_ls_wR_factor_gt          0.0852
_refine_ls_goodness_of_fit_ref   1.081
_refine_ls_restrained_S_all      1.081
_refine_ls_shift/su_max          0.000
_refine_ls_shift/su_mean         0.000

loop_
_atom_site_label
_atom_site_type_symbol
_atom_site_fract_x
_atom_site_fract_y
_atom_site_fract_z
_atom_site_U_iso_or_equiv
_atom_site_adp_type
_atom_site_occupancy
_atom_site_symmetry_multiplicity
_atom_site_calc_flag
_atom_site_refinement_flags
_atom_site_disorder_assembly
_atom_site_disorder_group
Ga1 Ga 0.5000 0.5000 0.0000 0.02431(11) Uani 1 2 d S . .
O1 O 0.53300(9) 0.8271(2) 0.02440(5) 0.0305(3) Uani 1 1 d . . .
F6 F 0.23572(8) 1.1880(2) -0.07938(5) 0.0400(3) Uani 1 1 d . . .
F7 F 0.09730(8) 1.3495(2) -0.14849(5) 0.0457(3) Uani 1 1 d . . .
F10 F 0.27626(8) 0.5204(2) -0.18515(5) 0.0367(3) Uani 1 1 d . . .
F9 F 0.14139(9) 0.6871(3) -0.25465(4) 0.0462(3) Uani 1 1 d . . .
N3 N 0.35808(10) 0.5855(3) -0.00206(6) 0.0261(3) Uani 1 1 d . . .
F3 F 0.05141(9) 0.3791(3) 0.22685(5) 0.0515(3) Uani 1 1 d . . .
N2 N 0.49919(10) 0.3827(3) 0.07404(5) 0.0255(3) Uani 1 1 d . . .
F8 F 0.05069(9) 1.1062(3) -0.23703(5) 0.0509(3) Uani 1 1 d . . .
F1 F 0.31158(10) 0.7794(3) 0.16756(5) 0.0519(3) Uani 1 1 d . . .
F5 F 0.19037(10) 0.0877(3) 0.08286(6) 0.0574(4) Uani 1 1 d . . .
F2 F 0.17899(10) 0.7418(3) 0.23489(5) 0.0583(4) Uani 1 1 d . . .
C4 C 0.42086(12) 0.3710(3) 0.10178(7) 0.0274(4) Uani 1 1 d . . .
C11 C 0.25551(12) 0.4348(4) 0.12268(7) 0.0289(4) Uani 1 1 d . . .
C8 C 0.20502(13) 0.7028(3) -0.02892(7) 0.0303(4) Uani 1 1 d . . .
H8 H 0.1519 0.7614 -0.0503 0.036 Uiso 1 1 calc R . .
F4 F 0.05840(11) 0.0510(3) 0.15007(7) 0.0665(5) Uani 1 1 d . . .
C10 C 0.33381(12) 0.7461(3) -0.08994(7) 0.0263(4) Uani 1 1 d . . .
C9 C 0.30180(12) 0.6806(3) -0.04269(7) 0.0264(3) Uani 1 1 d . . .
C17 C 0.26087(12) 0.8477(3) -0.12954(7) 0.0271(4) Uani 1 1 d . . .
C22 C 0.23478(12) 0.7286(3) -0.17544(7) 0.0294(4) Uani 1 1 d . . .
C6 C 0.30057(13) 0.5502(3) 0.03687(7) 0.0275(4) Uani 1 1 d . . .
C21 C 0.16502(13) 0.8125(4) -0.21167(7) 0.0343(4) Uani 1 1 d . . .
C2 C 0.53970(13) 0.1951(3) 0.15140(7) 0.0308(4) Uani 1 1 d . . .
H2 H 0.5763 0.1143 0.1784 0.037 Uiso 1 1 calc R . .
C19 C 0.14281(13) 1.1454(3) -0.15773(8) 0.0342(4) Uani 1 1 d . . .
C1 C 0.57309(12) 0.2778(3) 0.10374(7) 0.0262(3) Uani 1 1 d . . .
C7 C 0.20440(13) 0.6247(3) 0.01993(7) 0.0311(4) Uani 1 1 d . . .
H7 H 0.1507 0.6194 0.0396 0.037 Uiso 1 1 calc R . .
C13 C 0.18157(14) 0.5815(4) 0.19696(8) 0.0376(4) Uani 1 1 d . . .
C15 C 0.12063(14) 0.2327(4) 0.15441(9) 0.0413(5) Uani 1 1 d . . .
C3 C 0.44670(13) 0.2543(4) 0.15030(7) 0.0317(4) Uani 1 1 d . . .
H3 H 0.4057 0.2245 0.1767 0.038 Uiso 1 1 calc R . .
C5 C 0.32980(13) 0.4546(3) 0.08504(7) 0.0276(4) Uani 1 1 d . . .
C20 C 0.11895(13) 1.0224(4) -0.20281(8) 0.0361(4) Uani 1 1 d . . .
C14 C 0.11708(13) 0.3980(4) 0.19307(8) 0.0378(4) Uani 1 1 d . . .
C18 C 0.21336(13) 1.0599(3) -0.12224(7) 0.0297(4) Uani 1 1 d . . .
C16 C 0.18925(14) 0.2532(4) 0.11982(8) 0.0364(4) Uani 1 1 d . . .
C12 C 0.24988(13) 0.5980(4) 0.16203(7) 0.0337(4) Uani 1 1 d . . .

loop_
_atom_site_aniso_label
_atom_site_aniso_U_11
_atom_site_aniso_U_22
_atom_site_aniso_U_33
_atom_site_aniso_U_23
_atom_site_aniso_U_13
_atom_site_aniso_U_12
Ga1 0.02548(17) 0.02755(18) 0.02028(17) 0.00185(11) 0.00419(11) 0.00163(11)
O1 0.0351(6) 0.0238(6) 0.0325(7) -0.0005(5) 0.0022(5) -0.0001(5)
F6 0.0457(6) 0.0328(6) 0.0403(6) -0.0087(5) -0.0033(5) 0.0033(5)
F7 0.0378(6) 0.0367(6) 0.0623(8) 0.0117(6) 0.0024(5) 0.0085(5)
F10 0.0412(6) 0.0367(6) 0.0329(6) -0.0076(5) 0.0082(5) -0.0020(5)
F9 0.0455(6) 0.0680(9) 0.0243(6) -0.0042(5) -0.0012(5) -0.0174(6)
N3 0.0276(7) 0.0287(7) 0.0222(7) 0.0012(6) 0.0042(5) 0.0018(6)
F3 0.0393(6) 0.0755(9) 0.0432(7) 0.0041(6) 0.0230(5) -0.0029(6)
N2 0.0258(7) 0.0287(7) 0.0223(7) 0.0006(6) 0.0033(5) 0.0005(6)
F8 0.0366(6) 0.0724(9) 0.0415(7) 0.0237(6) -0.0092(5) -0.0024(6)
F1 0.0538(7) 0.0547(8) 0.0500(8) -0.0186(6) 0.0204(6) -0.0225(6)
F5 0.0625(8) 0.0547(8) 0.0587(9) -0.0247(7) 0.0264(7) -0.0219(7)
F2 0.0602(8) 0.0751(10) 0.0430(7) -0.0253(7) 0.0239(6) -0.0118(7)
C4 0.0292(8) 0.0309(9) 0.0227(8) 0.0007(7) 0.0060(6) -0.0014(7)
C11 0.0270(8) 0.0360(9) 0.0242(9) 0.0032(7) 0.0049(7) 0.0009(7)
C8 0.0277(8) 0.0353(10) 0.0280(9) 0.0001(7) 0.0026(7) 0.0033(7)
F4 0.0604(9) 0.0679(10) 0.0758(11) -0.0148(8) 0.0319(8) -0.0333(8)
C10 0.0300(8) 0.0246(8) 0.0238(8) -0.0005(6) 0.0005(7) -0.0004(7)
C9 0.0291(8) 0.0267(8) 0.0233(8) -0.0016(7) 0.0016(6) 0.0009(7)
C17 0.0271(8) 0.0304(9) 0.0239(8) 0.0024(7) 0.0017(7) -0.0027(7)
C22 0.0300(9) 0.0332(9) 0.0257(9) 0.0007(7) 0.0058(7) -0.0057(7)
C6 0.0274(8) 0.0301(9) 0.0259(9) -0.0017(7) 0.0070(7) 0.0007(7)
C21 0.0322(9) 0.0481(11) 0.0226(9) 0.0022(8) 0.0018(7) -0.0123(8)
C2 0.0337(9) 0.0367(10) 0.0219(8) 0.0056(7) 0.0016(7) -0.0017(7)
C19 0.0285(8) 0.0325(9) 0.0417(11) 0.0090(8) 0.0035(8) 0.0003(7)
C1 0.0295(8) 0.0274(8) 0.0216(8) -0.0003(6) 0.0012(6) -0.0011(7)
C7 0.0281(8) 0.0360(10) 0.0298(9) 0.0003(7) 0.0065(7) 0.0031(7)
C13 0.0364(10) 0.0483(12) 0.0288(10) -0.0046(8) 0.0081(8) 0.0023(9)
C15 0.0328(10) 0.0463(12) 0.0466(12) 0.0010(9) 0.0126(8) -0.0101(9)
C3 0.0329(9) 0.0395(10) 0.0234(8) 0.0047(7) 0.0067(7) -0.0019(8)
C5 0.0290(9) 0.0305(9) 0.0240(8) -0.0009(7) 0.0069(7) -0.0009(7)
C20 0.0261(9) 0.0493(12) 0.0320(10) 0.0163(8) -0.0014(7) -0.0054(8)
C14 0.0305(9) 0.0535(12) 0.0311(10) 0.0052(9) 0.0123(7) 0.0025(9)
C18 0.0307(9) 0.0286(9) 0.0294(9) 0.0005(7) 0.0001(7) -0.0026(7)
C16 0.0380(10) 0.0382(10) 0.0343(10) -0.0058(8) 0.0102(8) -0.0036(8)
C12 0.0325(9) 0.0398(11) 0.0295(9) -0.0020(8) 0.0060(7) -0.0042(8)

_geom_special_details            
; 
 All esds (except the esd in the dihedral angle between two l.s. planes) 
 are estimated using the full covariance matrix.  The cell esds are taken 
 into account individually in the estimation of esds in distances, angles 
 and torsion angles; correlations between esds in cell parameters are only 
 used when they are defined by crystal symmetry.  An approximate (isotropic) 
 treatment of cell esds is used for estimating esds involving l.s. planes. 
;

loop_
_geom_bond_atom_site_label_1
_geom_bond_atom_site_label_2
_geom_bond_distance
_geom_bond_site_symmetry_2
_geom_bond_publ_flag
Ga1 O1 1.9827(12) . ?
Ga1 O1 1.9827(12) 3_665 ?
Ga1 N2 2.0391(14) . ?
Ga1 N2 2.0391(14) 3_665 ?
Ga1 N3 2.0491(14) . ?
Ga1 N3 2.0491(14) 3_665 ?
F6 C18 1.341(2) . ?
F7 C19 1.343(2) . ?
F10 C22 1.339(2) . ?
F9 C21 1.339(2) . ?
N3 C6 1.366(2) . ?
N3 C9 1.373(2) . ?
F3 C14 1.335(2) . ?
N2 C4 1.372(2) . ?
N2 C1 1.372(2) . ?
F8 C20 1.337(2) . ?
F1 C12 1.337(2) . ?
F5 C16 1.339(2) . ?
F2 C13 1.339(2) . ?
C4 C5 1.397(3) . ?
C4 C3 1.442(2) . ?
C11 C16 1.378(3) . ?
C11 C12 1.382(3) . ?
C11 C5 1.499(2) . ?
C8 C7 1.347(3) . ?
C8 C9 1.443(2) . ?
F4 C15 1.342(3) . ?
C10 C1 1.395(3) 3_665 ?
C10 C9 1.397(3) . ?
C10 C17 1.502(2) . ?
C17 C18 1.386(3) . ?
C17 C22 1.390(3) . ?
C22 C21 1.383(3) . ?
C6 C5 1.393(3) . ?
C6 C7 1.447(3) . ?
C21 C20 1.373(3) . ?
C2 C3 1.347(3) . ?
C2 C1 1.443(2) . ?
C19 C20 1.378(3) . ?
C19 C18 1.381(3) . ?
C1 C10 1.395(3) 3_665 ?
C13 C14 1.370(3) . ?
C13 C12 1.383(3) . ?
C15 C14 1.373(3) . ?
C15 C16 1.382(3) . ?

loop_
_geom_angle_atom_site_label_1
_geom_angle_atom_site_label_2
_geom_angle_atom_site_label_3
_geom_angle
_geom_angle_site_symmetry_1
_geom_angle_site_symmetry_3
_geom_angle_publ_flag
O1 Ga1 O1 180.00(7) . 3_665 ?
O1 Ga1 N2 90.90(6) . . ?
O1 Ga1 N2 89.10(6) 3_665 . ?
O1 Ga1 N2 89.10(6) . 3_665 ?
O1 Ga1 N2 90.90(6) 3_665 3_665 ?
N2 Ga1 N2 180.00(8) . 3_665 ?
O1 Ga1 N3 89.55(6) . . ?
O1 Ga1 N3 90.45(6) 3_665 . ?
N2 Ga1 N3 90.77(6) . . ?
N2 Ga1 N3 89.23(6) 3_665 . ?
O1 Ga1 N3 90.45(6) . 3_665 ?
O1 Ga1 N3 89.55(6) 3_665 3_665 ?
N2 Ga1 N3 89.23(6) . 3_665 ?
N2 Ga1 N3 90.77(6) 3_665 3_665 ?
N3 Ga1 N3 180.000(19) . 3_665 ?
C6 N3 C9 106.85(14) . . ?
C6 N3 Ga1 125.87(12) . . ?
C9 N3 Ga1 127.25(12) . . ?
C4 N2 C1 106.63(14) . . ?
C4 N2 Ga1 125.85(12) . . ?
C1 N2 Ga1 127.20(11) . . ?
N2 C4 C5 125.20(16) . . ?
N2 C4 C3 109.37(15) . . ?
C5 C4 C3 125.41(16) . . ?
C16 C11 C12 116.53(17) . . ?
C16 C11 C5 121.78(17) . . ?
C12 C11 C5 121.69(17) . . ?
C7 C8 C9 106.96(16) . . ?
C1 C10 C9 125.77(16) 3_665 . ?
C1 C10 C17 117.37(15) 3_665 . ?
C9 C10 C17 116.85(15) . . ?
N3 C9 C10 124.99(16) . . ?
N3 C9 C8 109.52(15) . . ?
C10 C9 C8 125.49(16) . . ?
C18 C17 C22 115.88(16) . . ?
C18 C17 C10 122.67(16) . . ?
C22 C17 C10 121.43(16) . . ?
F10 C22 C21 117.53(17) . . ?
F10 C22 C17 119.66(16) . . ?
C21 C22 C17 122.79(18) . . ?
N3 C6 C5 125.26(16) . . ?
N3 C6 C7 109.31(16) . . ?
C5 C6 C7 125.42(16) . . ?
F9 C21 C20 120.30(18) . . ?
F9 C21 C22 120.09(19) . . ?
C20 C21 C22 119.59(18) . . ?
C3 C2 C1 106.95(16) . . ?
F7 C19 C20 119.67(17) . . ?
F7 C19 C18 120.09(18) . . ?
C20 C19 C18 120.24(18) . . ?
N2 C1 C10 125.29(16) . 3_665 ?
N2 C1 C2 109.60(15) . . ?
C10 C1 C2 125.11(16) 3_665 . ?
C8 C7 C6 107.36(16) . . ?
F2 C13 C14 119.88(18) . . ?
F2 C13 C12 120.42(19) . . ?
C14 C13 C12 119.70(19) . . ?
F4 C15 C14 120.59(18) . . ?
F4 C15 C16 119.7(2) . . ?
C14 C15 C16 119.67(19) . . ?
C2 C3 C4 107.45(16) . . ?
C6 C5 C4 126.86(16) . . ?
C6 C5 C11 116.77(16) . . ?
C4 C5 C11 116.35(16) . . ?
F8 C20 C21 120.7(2) . . ?
F8 C20 C19 120.0(2) . . ?
C21 C20 C19 119.30(18) . . ?
F3 C14 C13 120.2(2) . . ?
F3 C14 C15 120.1(2) . . ?
C13 C14 C15 119.65(18) . . ?
F6 C18 C19 118.26(17) . . ?
F6 C18 C17 119.55(16) . . ?
C19 C18 C17 122.19(18) . . ?
F5 C16 C11 120.03(17) . . ?
F5 C16 C15 117.68(19) . . ?
C11 C16 C15 122.28(19) . . ?
F1 C12 C11 120.31(16) . . ?
F1 C12 C13 117.52(18) . . ?
C11 C12 C13 122.17(19) . . ?

loop_
_geom_torsion_atom_site_label_1
_geom_torsion_atom_site_label_2
_geom_torsion_atom_site_label_3
_geom_torsion_atom_site_label_4
_geom_torsion
_geom_torsion_site_symmetry_1
_geom_torsion_site_symmetry_2
_geom_torsion_site_symmetry_3
_geom_torsion_site_symmetry_4
_geom_torsion_publ_flag
O1 Ga1 N3 C6 -92.65(15) . . . . ?
O1 Ga1 N3 C6 87.35(15) 3_665 . . . ?
N2 Ga1 N3 C6 -1.76(15) . . . . ?
N2 Ga1 N3 C6 178.24(15) 3_665 . . . ?
N3 Ga1 N3 C6 154(89) 3_665 . . . ?
O1 Ga1 N3 C9 89.68(15) . . . . ?
O1 Ga1 N3 C9 -90.32(15) 3_665 . . . ?
N2 Ga1 N3 C9 -179.42(15) . . . . ?
N2 Ga1 N3 C9 0.58(15) 3_665 . . . ?
N3 Ga1 N3 C9 -24(89) 3_665 . . . ?
O1 Ga1 N2 C4 92.98(15) . . . . ?
O1 Ga1 N2 C4 -87.02(15) 3_665 . . . ?
N2 Ga1 N2 C4 -162(40) 3_665 . . . ?
N3 Ga1 N2 C4 3.42(15) . . . . ?
N3 Ga1 N2 C4 -176.58(15) 3_665 . . . ?
O1 Ga1 N2 C1 -94.45(15) . . . . ?
O1 Ga1 N2 C1 85.55(15) 3_665 . . . ?
N2 Ga1 N2 C1 10(40) 3_665 . . . ?
N3 Ga1 N2 C1 176.00(15) . . . . ?
N3 Ga1 N2 C1 -4.00(15) 3_665 . . . ?
C1 N2 C4 C5 -178.89(17) . . . . ?
Ga1 N2 C4 C5 -5.1(3) . . . . ?
C1 N2 C4 C3 -0.2(2) . . . . ?
Ga1 N2 C4 C3 173.62(12) . . . . ?
C6 N3 C9 C10 179.00(17) . . . . ?
Ga1 N3 C9 C10 -3.0(3) . . . . ?
C6 N3 C9 C8 -0.8(2) . . . . ?
Ga1 N3 C9 C8 177.23(12) . . . . ?
C1 C10 C9 N3 1.2(3) 3_665 . . . ?
C17 C10 C9 N3 -179.88(16) . . . . ?
C1 C10 C9 C8 -179.08(17) 3_665 . . . ?
C17 C10 C9 C8 -0.1(3) . . . . ?
C7 C8 C9 N3 0.9(2) . . . . ?
C7 C8 C9 C10 -178.85(18) . . . . ?
C1 C10 C17 C18 -117.48(19) 3_665 . . . ?
C9 C10 C17 C18 63.5(2) . . . . ?
C1 C10 C17 C22 64.6(2) 3_665 . . . ?
C9 C10 C17 C22 -114.44(19) . . . . ?
C18 C17 C22 F10 -179.01(15) . . . . ?
C10 C17 C22 F10 -1.0(2) . . . . ?
C18 C17 C22 C21 -0.8(3) . . . . ?
C10 C17 C22 C21 177.20(16) . . . . ?
C9 N3 C6 C5 179.56(18) . . . . ?
Ga1 N3 C6 C5 1.5(3) . . . . ?
C9 N3 C6 C7 0.4(2) . . . . ?
Ga1 N3 C6 C7 -177.69(12) . . . . ?
F10 C22 C21 F9 -0.3(3) . . . . ?
C17 C22 C21 F9 -178.46(16) . . . . ?
F10 C22 C21 C20 178.50(16) . . . . ?
C17 C22 C21 C20 0.3(3) . . . . ?
C4 N2 C1 C10 -179.51(17) . . . 3_665 ?
Ga1 N2 C1 C10 6.8(3) . . . 3_665 ?
C4 N2 C1 C2 0.7(2) . . . . ?
Ga1 N2 C1 C2 -173.00(12) . . . . ?
C3 C2 C1 N2 -1.0(2) . . . . ?
C3 C2 C1 C10 179.24(18) . . . 3_665 ?
C9 C8 C7 C6 -0.7(2) . . . . ?
N3 C6 C7 C8 0.2(2) . . . . ?
C5 C6 C7 C8 -178.97(18) . . . . ?
C1 C2 C3 C4 0.8(2) . . . . ?
N2 C4 C3 C2 -0.4(2) . . . . ?
C5 C4 C3 C2 178.27(18) . . . . ?
N3 C6 C5 C4 -2.2(3) . . . . ?
C7 C6 C5 C4 176.84(18) . . . . ?
N3 C6 C5 C11 179.00(17) . . . . ?
C7 C6 C5 C11 -1.9(3) . . . . ?
N2 C4 C5 C6 4.2(3) . . . . ?
C3 C4 C5 C6 -174.33(19) . . . . ?
N2 C4 C5 C11 -177.07(17) . . . . ?
C3 C4 C5 C11 4.5(3) . . . . ?
C16 C11 C5 C6 78.9(2) . . . . ?
C12 C11 C5 C6 -101.0(2) . . . . ?
C16 C11 C5 C4 -100.0(2) . . . . ?
C12 C11 C5 C4 80.1(2) . . . . ?
F9 C21 C20 F8 -0.7(3) . . . . ?
C22 C21 C20 F8 -179.43(17) . . . . ?
F9 C21 C20 C19 178.41(17) . . . . ?
C22 C21 C20 C19 -0.3(3) . . . . ?
F7 C19 C20 F8 -0.1(3) . . . . ?
C18 C19 C20 F8 -179.93(17) . . . . ?
F7 C19 C20 C21 -179.22(16) . . . . ?
C18 C19 C20 C21 1.0(3) . . . . ?
F2 C13 C14 F3 0.3(3) . . . . ?
C12 C13 C14 F3 179.39(19) . . . . ?
F2 C13 C14 C15 -179.4(2) . . . . ?
C12 C13 C14 C15 -0.3(3) . . . . ?
F4 C15 C14 F3 0.0(3) . . . . ?
C16 C15 C14 F3 -179.6(2) . . . . ?
F4 C15 C14 C13 179.7(2) . . . . ?
C16 C15 C14 C13 0.0(3) . . . . ?
F7 C19 C18 F6 -1.2(3) . . . . ?
C20 C19 C18 F6 178.59(17) . . . . ?
F7 C19 C18 C17 178.58(16) . . . . ?
C20 C19 C18 C17 -1.6(3) . . . . ?
C22 C17 C18 F6 -178.71(16) . . . . ?
C10 C17 C18 F6 3.3(3) . . . . ?
C22 C17 C18 C19 1.5(3) . . . . ?
C10 C17 C18 C19 -176.53(17) . . . . ?
C12 C11 C16 F5 -179.74(19) . . . . ?
C5 C11 C16 F5 0.3(3) . . . . ?
C12 C11 C16 C15 -0.3(3) . . . . ?
C5 C11 C16 C15 179.8(2) . . . . ?
F4 C15 C16 F5 0.1(3) . . . . ?
C14 C15 C16 F5 179.7(2) . . . . ?
F4 C15 C16 C11 -179.4(2) . . . . ?
C14 C15 C16 C11 0.3(3) . . . . ?
C16 C11 C12 F1 179.89(18) . . . . ?
C5 C11 C12 F1 -0.2(3) . . . . ?
C16 C11 C12 C13 0.0(3) . . . . ?
C5 C11 C12 C13 179.97(18) . . . . ?
F2 C13 C12 F1 -0.5(3) . . . . ?
C14 C13 C12 F1 -179.63(19) . . . . ?
F2 C13 C12 C11 179.34(19) . . . . ?
C14 C13 C12 C11 0.2(3) . . . . ?

_diffrn_measured_fraction_theta_max 0.996
_diffrn_reflns_theta_full        68.49
_diffrn_measured_fraction_theta_full 0.996
_refine_diff_density_max         0.620
_refine_diff_density_min         -0.317
_refine_diff_density_rms         0.056
